# Supplementary material for: Proteomic analysis of the postsynaptic density implicates synaptic function and energy pathways in bipolar disorder
Source: Transl Psychiatry. 2016 Nov 29;6(11):e959–. doi: 10.1038/tp.2016.224 (PMC5290351; doi:10.1038/tp.2016.224)
Supplement: Supplementary Table 2 [file tp2016224x4.xls]

## Sheet: Result lognormal
Supplementary Table 2.
id	PValue_BPD_versus_Control	Fold_Change	FDR	Protein_IDs	Protein_names	Gene_names
1230	<.0001	4.04672	4.77669e-07	P13637;P13637-2;P13637-3;M0R116;M0QXF2	Sodium/potassium-transporting ATPase subunit alpha-3	ATP1A3
2100	<.0001	4.41843	4.77669e-07	Q7L0J3-2;Q7L0J3	Synaptic vesicle glycoprotein 2A	SV2A
1118	<.0001	3.59633	5.05701e-06	P05023-4;P05023;P05023-3;P05023-2;Q5TC01;Q5TC02	Sodium/potassium-transporting ATPase subunit alpha-1	ATP1A1
1119	<.0001	3.66055	6.67294e-06	P05026-2;P05026;V9GYR2	Sodium/potassium-transporting ATPase subunit beta-1	ATP1B1
1255	<.0001	2.95558	7.78554e-06	P16389;P16389-2	Potassium voltage-gated channel subfamily A member 2	KCNA2
1038	<.0001	5.77595	3.42467e-05	O95202;O95202-2;O95202-3	LETM1 and EF-hand domain-containing protein 1, mitochondrial	LETM1
2468	<.0001	-6.79177	0.000121719	Q9BW30	Tubulin polymerization-promoting protein family member 3	TPPP3
1290	<.0001	-18.1392	0.000131017	P20073-2;P20073	Annexin A7	ANXA7
1076	<.0001	-13.6474	0.000131017	P00505;P00505-2	Aspartate aminotransferase, mitochondrial	GOT2
2672	<.0001	1.9588	0.000131017	Q9P2U7-3;Q9P2U7;Q9P2U7-2;M0R1S5;Q9P2U8;E9PGW3;Q14916-2;O00624-2;O00624;Q9Y2C5-2;Q14916;O00624-3;Q9Y2C5;Q8NDX2-2;Q8NDX2	Vesicular glutamate transporter 1	SLC17A7
1456	<.0001	2.71781	0.000138925	P43004-2;P43004;P43004-3;H0YEK4;C9J9N5;H0YEB1	Excitatory amino acid transporter 2	SLC1A2
648	<.0001	-2.75041	0.000138925	H3BPK3;H3BPQ4;Q16775-2;Q16775;H3BQW8;Q16775-3	Hydroxyacylglutathione hydrolase, mitochondrial	HAGH
2758	<.0001	-1.63703	0.000138925	Q9UPV7	Protein KIAA1045	KIAA1045
1418	<.0001	2.81652	0.00013966	P36542-2;P36542	ATP synthase subunit gamma, mitochondrial	ATP5C1
219	<.0001	3.2333	0.000165936	P56134-4;C9JJT5;P56134-3;P56134-2;P56134;C9JU26;G3V325	ATP synthase subunit f, mitochondrial	ATP5J2
1115	<.0001	1.61822	0.000173181	P04844-2;P04844;Q5JYR4;Q5JYR7;Q5JYR3;H0Y5M1;F2Z3K5	Dolichyl-diphosphooligosaccharide--protein glycosyltransferase subunit 2	RPN2
2682	<.0001	4.7754	0.000200527	Q9UDW1;Q9UDW1-2	Cytochrome b-c1 complex subunit 9	UQCR10
1165	<.0001	-53.9904	0.000205434	P08758;D6RBL5;D6RBE9;E9PHT9;D6RCN3	Annexin A5;Annexin	ANXA5
2739	<.0001	3.54036	0.000205434	Q9UMF0;K7EIL3	Intercellular adhesion molecule 5	ICAM5
186	<.0001	-8.34895	0.000232756	C9J0K6;P30626-3;P30626-2;P30626;B4DHQ6	Sorcin	SRI
121	<.0001	-1.43418	0.000259893	Q9Y3F4;B4DNJ6;H0YH33	Serine-threonine kinase receptor-associated protein	STRAP
2537	<.0001	1.71247	0.000273365	Q9H6K4;B4DK77;Q9H6K4-2	Optic atrophy 3 protein	OPA3
1484	<.0001	2.06826	0.000314096	P48047;H7C086;H7C068;H7C0C1	ATP synthase subunit O, mitochondrial	ATP5O
723	<.0001	-1.76934	0.000314096	Q9Y4F5-2;Q9Y4F5;J3KQR7;Q9Y4F5-3	Centrosomal protein of 170 kDa protein B	CEP170B
1241	<.0001	-2.85086	0.000314096	P14618-2;H3BTN5;Q504U3	Pyruvate kinase PKM;Pyruvate kinase	PKM
2652	<.0001	1.37584	0.000316323	Q9P035;H3BPZ1;H3BS72;Q9P035-2;H3BMZ1;H3BRL8	Very-long-chain (3R)-3-hydroxyacyl-[acyl-carrier protein] dehydratase 3	PTPLAD1
2361	<.0001	1.89162	0.000374689	Q96GW7;Q96GW7-2;Q5T3I6;Q5T3I7;Q5T3I8;V9GY88	Brevican core protein	BCAN
1196	<.0001	2.34708	0.000388549	P10915;D6RBS1;D6RC59;D6RBX9;D6RAK7;D6RFI7;D6RG04	Hyaluronan and proteoglycan link protein 1	HAPLN1
2547	<.0001	2.95208	0.000403634	Q9H9B4;D6RFI0;D6RDG7;S4R2X2;D6RAE9	Sideroflexin-1	SFXN1
1277	<.0001	1.53293	0.000444213	P18124;A8MUD9	60S ribosomal protein L7	RPL7
1480	<.0001	1.54179	0.000444213	P47755;C9JUG7;P47755-2;F8W9N7	F-actin-capping protein subunit alpha-2	CAPZA2
2544	<.0001	1.68961	0.000451721	Q9H845;H0Y8Z9	Acyl-CoA dehydrogenase family member 9, mitochondrial	ACAD9
995	<.0001	2.14122	0.000451721	O75947;O75947-2;F5H608	ATP synthase subunit d, mitochondrial	ATP5H
1135	<.0001	-13.0179	0.00058028	P06744;P06744-2;K7EQ48;K7EPY4;K7EP41;K7ELR7;K7ENA0;K7ERK8;K7ERC6;K7EIL4;K7ESF4;Q8N196	Glucose-6-phosphate isomerase	GPI
190	<.0001	1.57271	0.000594664	E7EW28;Q6U841-2;Q6U841-3;C9J240;Q6U841;F8WDX9;Q6U841-4;Q9Y6M7-11;Q9Y6M7-14;Q9Y6M7-10	Sodium-driven chloride bicarbonate exchanger	SLC4A10
2307	<.0001	1.84612	0.000762874	Q92752;Q92752-2;H0Y668	Tenascin-R	TNR
2090	<.0001	2.00689	0.000786966	Q709C8-4;Q709C8-2;Q709C8-3;Q709C8	Vacuolar protein sorting-associated protein 13C	VPS13C
95	<.0001	-1.74084	0.000797135	P07602;P07602-2;C9JIZ6;P07602-3;B1AVU8	Proactivator polypeptide;Saposin-A;Saposin-B-Val;Saposin-B;Saposin-C;Saposin-D	PSAP
1725	<.0001	2.77382	0.000970749	Q01814-4;Q01814-7;Q01814-3;Q01814-6;Q01814-2;Q01814-8;Q01814-5;Q01814;H0Y7S3	Plasma membrane calcium-transporting ATPase 2	ATP2B2
1114	<.0001	1.5335	0.00108005	P04843;B7Z4L4;F8WF32	Dolichyl-diphosphooligosaccharide--protein glycosyltransferase subunit 1	RPN1
1265	<.0001	-1.77961	0.00120442	P17600	Synapsin-1	SYN1
355	<.0001	1.36327	0.00125658	Q14643-4;Q14643-3;Q14643-8;Q14643-7;Q14643-5;Q14643-6;Q14643-2;E7EVP7;Q14643;B7ZMI3	Inositol 1,4,5-trisphosphate receptor type 1	ITPR1
1325	<.0001	2.04051	0.00125658	P23471-3;P23471-2;P23471	Receptor-type tyrosine-protein phosphatase zeta	PTPRZ1
131	<.0001	-4.81113	0.00125658	B4E022;P29401;P29401-2;E9PFF2;F8W888	Transketolase	TKT
1940	<.0001	1.50276	0.00128859	Q16698-2;Q16698;E5RJG7;E5RFV2;E5RJD2;E5RID6;H0YAW3	2,4-dienoyl-CoA reductase, mitochondrial	DECR1
1225	<.0001	1.59271	0.00128859	P12814-3;P12814;P12814-2;P12814-4;H9KV75;G3V2N5;H7C5W8;G3V2W4;H0YJW3;H0YJ11;G3V5M4;G3V2X9;G3V380;G3V2E8;D6RH00	Alpha-actinin-1	ACTN1
1162	<.0001	2.34096	0.00134658	P08574	Cytochrome c1, heme protein, mitochondrial	CYC1
1891	<.0001	2.47796	0.00134658	Q15084-3;Q15084;Q15084-4;Q15084-5;Q15084-2	Protein disulfide-isomerase A6	PDIA6
1527	<.0001	-2.28975	0.00138931	P50995-2;P50995;H0Y6E1;E5RIN3;Q5T0G9;P27216;P27216-2	Annexin A11	ANXA11
2534	<.0001	-1.53943	0.00140108	Q9H4G0;Q9H4G0-2;Q9H4G0-3;Q9H4G0-4;Q4VXN0;H7C2K6;X6RC15;Q4VXN1;Q4VXN5;H0Y482;Q4VXN6;Q4VXN2;Q4VXN7	Band 4.1-like protein 1	EPB41L1
477	<.0001	1.74123	0.00161092	P08195-2;P08195-3;F5GZS6;P08195;J3KPF3;P08195-4;F5GZI0;H0YFS2;F5H0E2;H0YFX4;F5H867	4F2 cell-surface antigen heavy chain	SLC3A2
85	<.0001	2.731	0.00165923	B1AKY9;P50993;H0Y7C1;P54707;P54707-2;E9PRA5;P20648;Q5TC05	Sodium/potassium-transporting ATPase subunit alpha-2	ATP1A2
1051	<.0001	2.74371	0.00222238	O95674	Phosphatidate cytidylyltransferase 2	CDS2
1455	<.0001	2.74758	0.00268024	P43003-2;P43003;P48664-2;M0R063;P48664;E7EUS7;E7EUV6;M0QY32;M0R106;E7EV13	Excitatory amino acid transporter 1	SLC1A3
1154	<.0001	1.55688	0.00268024	Q5JR08;P08134;E9PQH6;P61586;Q5JR07;C9JNR4;C9JX21;Q5JR05;E9PLA2;C9J1T2;C9JRM1;Q5JR06;E9PN11;U3KQA9;U3KQV3	Rho-related GTP-binding protein RhoC;Transforming protein RhoA	RHOA
380	<.0001	1.67775	0.002681	O60641-4;E9PDG8;O60641;E5RGY9;O60641-3;E5RFC6;E5RK51;E5RIJ5;E5RFU0;E5RHK9;E9PI56;E9PKP6;E9PLJ8;E5RK53;O60641-2;E5RGP8;E5RJY3;H0YBT2	Clathrin coat assembly protein AP180	SNAP91
790	<.0001	-1.37412	0.002681	Q9UBC2-4;Q9UBC2-3;M0R165;Q9UBC2;Q9UBC2-2;M0R2S2;M0QX30;M0R1V5;K7EJR2;M0R330	Epidermal growth factor receptor substrate 15-like 1	EPS15L1
963	<.0001	-1.66628	0.002681	O75340;O75340-2;H0Y9X3	Programmed cell death protein 6	PDCD6
386	<.0001	2.373	0.002681	E9PF17;P13611-3;P13611-5;P13611;P13611-4;P13611-2;Q86W61;D6RGZ6	Versican core protein	VCAN
118	<.0001	-1.43578	0.00273934	B4DKF8;Q9NYI0-3;E5RJ29;Q9NYI0-2;Q9NYI0;J3KQK0	PH and SEC7 domain-containing protein 3	PSD3
2099	<.0001	-1.35883	0.00286823	Q7L099;Q7L099-3;Q7L099-2;Q7L099-4;D6RCQ1;D6REM9;H0Y8I0;H0Y8G6	Protein RUFY3	RUFY3
2426	0.0001	1.48358	0.00347596	Q99719;C9JM82;B4DJ62;E7EX32;E7EQM7;E7EPG2;F8W9E5;H7C299;Q8WYJ6-2;Q8WYJ6;J3KNL2	Septin-5	SEPT5
1070	0.0001	1.52031	0.00354131	P00367;P00367-3;P00367-2;P49448	Glutamate dehydrogenase 1, mitochondrial;Glutamate dehydrogenase 2, mitochondrial	GLUD1
1258	0.0001	1.82495	0.00354131	P16615;P16615-5;P16615-2;P16615-3;P16615-4;H7C5W9;O14983-2;O14983;O14983-3;Q93084-4;Q93084-2;Q93084-3;Q93084-7;Q93084;Q93084-6;Q93084-5;J3QSY6;H3BVB2;H3BTW4	Sarcoplasmic/endoplasmic reticulum calcium ATPase 2	ATP2A2
2267	0.0001	-1.407	0.00354131	Q8WUH2	Transforming growth factor-beta receptor-associated protein 1	TGFBRAP1
719	0.0001	1.64186	0.00355223	Q96G97-4;J3KQ12;E9PIU3;Q96G97;H7BXM1;Q96G97-3;F8W7Q8;E9PJK0;E9PR78;E9PSB5;E9PPN5;E9PJS9;F8WER0;H0YF20;H7BYY0;H7C2D5	Seipin	BSCL2
1975	0.0001	1.50318	0.00402246	Q53H12;E9PC15;E9PG39;Q53H12-2;F8WDD1	Acylglycerol kinase, mitochondrial	AGK
324	0.0001	-1.46383	0.00402246	E7ERI8;E7EW49;E3W994;J3KR49;O75122;F5H604;O75122-2;B3KR06;E7ENG2;D6RBU8;C9J668;H7C4X8;H7C4I5;H7C5M8;H7C4M5	CLIP-associating protein 2	CLASP2
1326	0.0001	3.19623	0.00402246	P23515	Oligodendrocyte-myelin glycoprotein	OMG
1436	0.0001	1.61769	0.00420912	P40939;H0YFD6;P40939-2	Trifunctional enzyme subunit alpha, mitochondrial;Long-chain enoyl-CoA hydratase;Long chain 3-hydroxyacyl-CoA dehydrogenase	HADHA
1823	0.0002	1.56753	0.00435716	Q13586-2;Q13586;E9PNJ4;E9PIQ8;H0YDB2;E9PRE4;E9PR07;E9PJ19;E9PMB4;E9PRZ7;E9PR09;E9PN27	Stromal interaction molecule 1	STIM1
1735	0.0002	1.44348	0.00437409	Q02878;F8VZ45;U3KQR5;F8VR69;F8VZA3;F8VWR1;F8VU16	60S ribosomal protein L6	RPL6
656	0.0002	2.40233	0.00437409	H3BRG4;P22695;H3BSJ9;H3BP04;H3BUE4;H3BUI9	Cytochrome b-c1 complex subunit 2, mitochondrial	UQCRC2
835	0.0002	1.80086	0.00442911	O14594;K7EKF8	Neurocan core protein	NCAN
1137	0.0002	2.01286	0.00442911	P06753-4;P06753-5;Q5VU59;P06753-3;P06753-6;P06753-2;Q5VU61;D6R904;P06753;J3KN67;P06753-7;D6RFM2;K7EP68	Tropomyosin alpha-3 chain	TPM3
318	0.0002	1.80271	0.00451399	Q16181-2;E7ES33;E7EPK1;Q16181;H0Y3Y4;Q5JXL7;Q6ZU15	Septin-7	SEPT7
2470	0.0002	1.68975	0.00466503	Q9BWM7;S4R3N9	Sideroflexin-3	SFXN3
1372	0.0002	2.61749	0.00485588	P30048-2;P30048	Thioredoxin-dependent peroxide reductase, mitochondrial	PRDX3
529	0.0002	-2.1545	0.00527565	F8W7Q4;Q96A26;E9PH05	Protein FAM162A	FAM162A
2694	0.0002	1.55223	0.00581429	Q9UHD8-3;Q9UHD8-7;Q9UHD8-2;Q9UHD8-5;Q9UHD8;Q9UHD8-4;Q9UHD8-9;Q9UHD8-8;K7EL40;K7EK18;K7ER52;K7EIE4;K7EQD7;K7ELJ9;K7EIR4;K7EKN4;K7EN52;K7ENQ5;K7EJZ2;K7ER14;K7ERG1;K7EQ08;K7EJ51;K7EJL9	Septin-9	SEPT9
1758	0.0002	1.9261	0.00581429	Q08209-3;Q08209-2;Q08209;E7ETC2;Q08209-5;Q08209-4;E9PPC8;E9PK68;G3V111;P48454-2;P48454;P48454-3;E5RJH4;H0YB02;H0YB04;H0YC26	Serine/threonine-protein phosphatase 2B catalytic subunit alpha isoform;Serine/threonine-protein phosphatase	PPP3CA
109	0.0002	-1.33937	0.00586646	B4DGU4;P35222;P35222-2;E7EMJ5	Catenin beta-1	CTNNB1
993	0.0002	-1.64047	0.00586646	O75915;F8WF90;C9JQU6;F8WF33	PRA1 family protein 3	ARL6IP5
341	0.0003	1.54717	0.00620519	E7EU96;P68400;Q8NEV1;P68400-2;V9GYA2;V9GY80	Casein kinase II subunit alpha;Casein kinase II subunit alpha 3	CSNK2A1
426	0.0003	-1.24564	0.00620519	E9PKE3;P11142;P11142-2;E9PNE6;E9PN89;A8K7Q2;E9PLF4;E9PQQ4;E9PQK7;E9PK54;E9PPY6;E9PN25;E9PI65;E9PS65;E9PM13	Heat shock cognate 71 kDa protein	HSPA8
2322	0.0003	1.44084	0.00620519	Q969P0;Q969P0-3;C9J8Z4;Q969P0-2	Immunoglobulin superfamily member 8	IGSF8
1410	0.0003	1.39773	0.00622161	P35609;P35609-2;B7Z4P8	Alpha-actinin-2	ACTN2
2699	0.0003	2.15192	0.00631143	Q9UI09;Q9UI09-2;F8VRD8;H0YID5;F8VXI1;H0YIT1	NADH dehydrogenase [ubiquinone] 1 alpha subcomplex subunit 12	NDUFA12
1174	0.0003	2.20811	0.00632451	P09493-5;F5H7S3;H7BYY1;B7Z596;P09493-2;H0YN06;H0YL42;H0YK20		TPM1
1581	0.0003	2.57479	0.00660639	P55268	Laminin subunit beta-2	LAMB2
2656	0.0003	1.6501	0.00702787	Q9P0K1-5;Q9P0K1-2;Q9P0K1;F8WAD8;Q9P0K1-4;Q9P0K1-3;E7EPF1;H7C3I4;H7C0Q9	Disintegrin and metalloproteinase domain-containing protein 22	ADAM22
1101	0.0003	3.10198	0.00720758	P03905	NADH-ubiquinone oxidoreductase chain 4	MT-ND4
1751	0.0003	-2.00356	0.00749333	Q06830;H7C3T4;Q13162	Peroxiredoxin-1	PRDX1
2147	0.0004	3.95475	0.00777605	Q86VP6;Q86VP6-2;Q86VP6-3;H0YH27	Cullin-associated NEDD8-dissociated protein 1	CAND1
914	0.0004	1.71397	0.00777605	O43837;O43837-2;O43837-3	Isocitrate dehydrogenase [NAD] subunit beta, mitochondrial	IDH3B
282	0.0004	1.87659	0.00789673	D6RGI3;Q9NVA2;D6RER5;Q9NVA2-2;D6RDU5;H0Y961;D6RDP1;D6R9Y6;H0Y9G8	Septin-11	SEPT11
1334	0.0004	2.49895	0.00795227	Q5QNZ2;P24539	ATP synthase subunit b, mitochondrial	ATP5F1
33	0.0004	1.53101	0.00830902	Q92599-2;A6NMH6;A6NFQ9;Q92599-4;F8W8I8;Q92599;Q92599-3;C9JV02;C9J4G8	Septin-8	SEPT8
1102	0.0004	2.53697	0.0085648	P03915	NADH-ubiquinone oxidoreductase chain 5	MT-ND5
1195	0.0005	1.39091	0.00919432	P10909-4;P10909;P10909-5;P10909-2;P10909-3;H0YC35;H0YLK8;E7ERK6;E7ETB4;E5RJZ5;H0YAS8;E5RG36;E5RGB0;E5RH61	Clusterin;Clusterin beta chain;Clusterin alpha chain;Clusterin	CLU
382	0.0005	-1.31816	0.00940427	O15530-2;E9PER6;O15530-3;O15530;Q6A1A2;O15530-5;O15530-4;H3BQ10	3-phosphoinositide-dependent protein kinase 1;Putative 3-phosphoinositide-dependent protein kinase 2	PDPK1
1199	0.0005	-1.64293	0.00940427	P11137-3;P11137;P11137-2;P11137-4;E7EV03;A8MZ31;H7BZB9	Microtubule-associated protein 2	MAP2
2543	0.0005	2.11148	0.00940427	Q9H7Z7	Prostaglandin E synthase 2;Prostaglandin E synthase 2 truncated form	PTGES2
1507	0.0005	1.32308	0.00940427	P49748;P49748-3;P49748-2;G3V1M7;J3QRJ8;K7EQP4;J3KS89;J3QKU9;K7EJW8;J3KSR4;K7EMF8	Very long-chain specific acyl-CoA dehydrogenase, mitochondrial	ACADVL
1428	0.0005	1.33909	0.00941256	P39023;G5E9G0;B5MCW2;H7C422;F8WCR1;H7C3M2;Q92901	60S ribosomal protein L3	RPL3
2001	0.0005	1.98637	0.00952574	Q5SVJ7;H0Y5Z6;S4R2X4;H0Y382;Q5SVK0;Q5SVK5;Q12791-5;H0Y379;Q12791-4;Q5SVJ9;Q5SVK3;Q12791-2;Q12791;Q12791-7;Q12791-3;J3KQ16;Q5SVJ8;H0Y606;H0Y406	Calcium-activated potassium channel subunit alpha-1	KCNMA1
696	0.0005	1.67938	0.00952574	I3L1P8;Q02978;Q02978-2	Mitochondrial 2-oxoglutarate/malate carrier protein	SLC25A11
1291	0.0005	1.98637	0.00952574	P20336;S4R3Q3;M0R257	Ras-related protein Rab-3A	RAB3A
1553	0.0005	1.74965	0.00952574	P53007;B4DP62	Tricarboxylate transport protein, mitochondrial	SLC25A1
2653	0.0005	2.40627	0.00971691	Q9P0J0;Q9P0J0-2;B4DEZ3;K7EJE1;U3KQP3	NADH dehydrogenase [ubiquinone] 1 alpha subcomplex subunit 13	NDUFA13
2476	0.0005	1.80547	0.00971691	Q9BY11;F6U236;B0QYG7;B0QYG8;Q9UNF0-2;Q9UNF0	Protein kinase C and casein kinase substrate in neurons protein 1	PACSIN1
211	0.0005	-4.73905	0.00983421	C9JFR7;P99999;CON__P62894	Cytochrome c	CYCS
1042	0.0005	2.82505	0.00988731	O95298;E9PM14;E9PQ53;O95298-3;O95298-2;E9PRQ4;E9PRJ5	NADH dehydrogenase [ubiquinone] 1 subunit C2;NADH dehydrogenase [ubiquinone] 1 subunit C2, isoform 2	NDUFC2
1626	0.0006	-3.14508	0.00992658	P61604;B8ZZL8;B8ZZ54	10 kDa heat shock protein, mitochondrial	HSPE1
1740	0.0006	-1.45372	0.00992658	Q05193;H9KVC7;H9KVC9;P20591-2;P20591;P20592	Dynamin-1	DNM1
71	0.0006	-1.28286	0.0103371	B0FLL2;O60825;O60825-2;B4DY91;F5H5L1;P16118-2;F2Z2I2;P16118;Q16875-3;Q5W015;Q16875-2;Q16875;Q5VX20;Q16875-4	6-phosphofructo-2-kinase/fructose-2,6-bisphosphatase 2;6-phosphofructo-2-kinase;Fructose-2,6-bisphosphatase	PFKFB2
1158	0.0006	2.31558	0.0103371	P08247;H7C4W3	Synaptophysin	SYP
258	0.0006	-1.40805	0.0105836	P78344-2;H0Y3P2;P78344;D3DQV9;E9PKF8;H0YCH5;H0YEC5;H0YD77;H0YE22	Eukaryotic translation initiation factor 4 gamma 2	EIF4G2
1421	0.0006	-1.32786	0.0105836	P36915;A2AB27;P36915-2	Guanine nucleotide-binding protein-like 1	GNL1
2821	0.0007	-1.27993	0.0106534	Q9Y426-3;Q9Y426;Q9Y426-2	C2 domain-containing protein 2	C2CD2
1340	0.0007	-1.63221	0.0106534	P25685;P25685-2;M0R080;M0QYT3;M0QXK0;M0R1D6;M0QZD0;M0R128;M0R2Y8	DnaJ homolog subfamily B member 1	DNAJB1
953	0.0006	-1.36033	0.0106534	O75145-2;O75145;R4GN36;R4GNF1;E9PPF6;H0YD72	Liprin-alpha-3	PPFIA3
2762	0.0007	-1.3011	0.0106534	Q9UPY8;C9JB30;Q9UPY8-2;Q15691	Microtubule-associated protein RP/EB family member 3	MAPRE3
1061	0.0007	1.89999	0.0106534	O95847;O95847-2;S4R3J2;Q5VTS8;S4R300	Mitochondrial uncoupling protein 4	SLC25A27
2629	0.0007	2.41674	0.0106534	Q9NX14;Q9NX14-2	NADH dehydrogenase [ubiquinone] 1 beta subcomplex subunit 11, mitochondrial	NDUFB11
1033	0.0007	2.28466	0.0106534	O95168-2;O95168;F2Z3P9;C9JXQ9	NADH dehydrogenase [ubiquinone] 1 beta subcomplex subunit 4	NDUFB4
1271	0.0007	-1.90022	0.0106534	P17677;P17677-2	Neuromodulin	GAP43
1457	0.0006	2.4873	0.0106534	P43007	Neutral amino acid transporter A	SLC1A4
347	0.0006	-1.43971	0.0106534	E7EUY5;Q04837;C9K0U8	Single-stranded DNA-binding protein, mitochondrial	SSBP1
1388	0.0007	-1.46409	0.0108051	P31323;H7C330	cAMP-dependent protein kinase type II-beta regulatory subunit	PRKAR2B
1431	0.0007	-1.3904	0.0111365	P40123;E9PDI2;P40123-2;B7Z385;P40123-3;F8WDB9;F8WEW0	Adenylyl cyclase-associated protein 2;Adenylyl cyclase-associated protein	CAP2
1341	0.0007	-1.29734	0.0112205	P25686;C9JXB9;P25686-2;C9JRD2;C9J1G2;E7ETU0;C9JX00;Q8NHS0;O75190-4	DnaJ homolog subfamily B member 2	DNAJB2
2214	0.0007	-1.23656	0.0113103	Q8N6T3;Q8N6T3-2;Q8N6T3-5;F8VWH9;Q8N6T3-3;E5RHC5;F8W1U7;Q8N6T3-4;F8VWB3;E5RHH7;E5RHT6;E5RIU2;E5RGL6;H0YIQ0	ADP-ribosylation factor GTPase-activating protein 1	ARFGAP1
2266	0.0008	-1.31196	0.0122081	X6RCC3;Q8WU79-2;Q8WU79;Q8WU79-3	Stromal membrane-associated protein 2	SMAP2
1701	0.0008	1.76661	0.0123031	P83111;H0YNN5;P83111-2	Serine beta-lactamase-like protein LACTB, mitochondrial	LACTB
1943	0.0008	2.11313	0.0125083	Q16795;F5GY40;H3BRM9;F5H0J3	NADH dehydrogenase [ubiquinone] 1 alpha subcomplex subunit 9, mitochondrial	NDUFA9
116	0.0009	-1.40987	0.0128885	B4DK72;Q01064-2;Q01064	Calcium/calmodulin-dependent 3,5-cyclic nucleotide phosphodiesterase 1B	PDE1B
1916	0.0009	-1.37296	0.0128885	Q15555-5;Q15555-3;Q15555;Q15555-4;K7ERD8;Q15555-2;K7EL66;M0QX52;K7ENB3	Microtubule-associated protein RP/EB family member 2	MAPRE2
1094	0.0009	-2.1919	0.0128885	P02689;E5RIR0;E5RH45;P15090	Myelin P2 protein	PMP2
1041	0.0009	1.8571	0.0138036	O95294-2;O95294;O95294-4;O95294-3	RasGAP-activating-like protein 1	RASAL1
1433	0.001	1.48288	0.0138676	P40429;M0QYS1;M0QZU1	60S ribosomal protein L13a	RPL13A
111	0.001	-1.61277	0.0148174	B4DI75;Q08495;Q08495-3;Q08495-2;E5RJ56;E5RFK4;E5RIG5;E5RGQ0;E5RGQ7;E5RJC0	Dematin	DMTN
2718	0.001	1.29652	0.0148174	Q9UKU0-5;Q9UKU0;Q9UKU0-9;Q9UKU0-1;E7ERD7;Q9UKU0-3;Q9UKU0-6;Q9UKU0-8;Q9UKU0-7;Q9UKU0-2;C9J8C7;C9J3Z0;C9J4I1;C9JK59;C9JT10;C9JPA5;Q9ULC5-4;Q9ULC5;Q9ULC5-3	Long-chain-fatty-acid--CoA ligase 6	ACSL6
1990	0.0011	-1.50912	0.0151369	Q92796;Q5JUW8;Q92796-3;Q92796-2	Disks large homolog 3	DLG3
1286	0.0011	1.76202	0.0151369	P19338;H7BY16	Nucleolin	NCL
902	0.0011	3.7214	0.0152109	O43676;C9JKQ2	NADH dehydrogenase [ubiquinone] 1 beta subcomplex subunit 3	NDUFB3
1363	0.0012	-1.76408	0.0155138	P28288;P28288-2;P28288-3	ATP-binding cassette sub-family D member 3	ABCD3
115	0.0011	1.53242	0.0155138	B4DJV2;O75390;H0YIC4;F8VPF9;F8VPA1;F8VTT8;F8W1S4;F8W4S1;H0YH82;F8W642;F8VZK9;F8VX07;F8VRP1;F8VX68;F8VWQ5;F8VRI6;F8VR34;F8W0J2;F8VP03;F8VU34	Citrate synthase;Citrate synthase, mitochondrial	CS
1149	0.0011	3.03058	0.0155138	P07919	Cytochrome b-c1 complex subunit 6, mitochondrial	UQCRH
2175	0.0011	1.73994	0.0155138	Q8IWT6	Leucine-rich repeat-containing protein 8A	LRRC8A
336	0.0012	1.2997	0.0155138	O95299;E7ESZ7;O95299-2;H7C2W5;H7C1Y7;H7C2X4;C9J6X0;Q8N1B9	NADH dehydrogenase [ubiquinone] 1 alpha subcomplex subunit 10, mitochondrial	NDUFA10
518	0.0011	-1.23315	0.0155138	F8VYE8;P36873;P36873-2;F8VR82;F8W0W8;H0Y3Y6;F5H1L6;F5H037;F8WE71;F8W1A0	Serine/threonine-protein phosphatase;Serine/threonine-protein phosphatase PP1-gamma catalytic subunit	PPP1CC
1437	0.0012	1.74788	0.015551	P41091;Q2VIR3-2;F8W810;Q2VIR3;H7BZU1	Eukaryotic translation initiation factor 2 subunit 3;Putative eukaryotic translation initiation factor 2 subunit 3-like protein	EIF2S3
1846	0.0012	-1.58987	0.015551	Q14166	Tubulin--tyrosine ligase-like protein 12	TTLL12
2744	0.0012	-1.39344	0.0157791	Q9UN37;I3L4J1	Vacuolar protein sorting-associated protein 4A	VPS4A
987	0.0012	1.52234	0.0160694	O75746;O75746-2;F8W9J0;H0YFB2;B4DGK6	Calcium-binding mitochondrial carrier protein Aralar1	SLC25A12
1422	0.0013	2.48784	0.0162525	P36957;P36957-2;Q86SW4;H0YJF9;G3V3F0;G3V5M3	Dihydrolipoyllysine-residue succinyltransferase component of 2-oxoglutarate dehydrogenase complex, mitochondrial	DLST
296	0.0013	1.34457	0.0162986	E5RHW4;O94905;E5RJ09;O94905-2;O94905-3;B0QZ43;O75477	Erlin-2	ERLIN2
678	0.0013	-1.76265	0.0163142	H7C131;P09110;P09110-2;C9JDE9;B4DVF4;H0Y4D4	3-ketoacyl-CoA thiolase, peroxisomal	ACAA1
1741	0.0013	-1.94591	0.0166166	Q05193-2	Dynamin-1	DNM1
2796	0.0014	-1.38952	0.0173299	Q9Y2J2;Q9Y2J2-2;Q9Y2J2-4;Q9Y2J2-3;J3KT37;J3QS55;J3KS70;J3QKY2;J3KRD1;J3QKK4;J3QR33;J3QRQ6;J3QLU5;J3QS83	Band 4.1-like protein 3;Band 4.1-like protein 3, N-terminally processed	EPB41L3
145	0.0015	1.42433	0.0183027	Q99613-2;Q99613;B5ME19;H3BPE4	Eukaryotic translation initiation factor 3 subunit C;Eukaryotic translation initiation factor 3 subunit C-like protein	EIF3C
788	0.0015	1.45903	0.0187238	M0R0F0;P46782;M0R0R2;M0QZN2	40S ribosomal protein S5;40S ribosomal protein S5, N-terminally processed	RPS5
1722	0.0015	-1.45818	0.0187238	Q01518-2;Q01518;Q5T0R7;Q5T0R6;Q5T0R5;Q5T0R4;Q5T0R3;Q5T0R2;Q5T0R1;Q5T0R9;Q5T0R8;Q5T0S3	Adenylyl cyclase-associated protein 1	CAP1
633	0.0015	1.30663	0.0187238	Q92841-1;Q92841-3;Q92841-2;Q92841;H3BLZ8	Probable ATP-dependent RNA helicase DDX17	DDX17
1460	0.0016	3.32541	0.0190507	P43304-2;P43304;F8W6E4;F5GYK7	Glycerol-3-phosphate dehydrogenase, mitochondrial	GPD2
570	0.0016	-1.47145	0.0195002	G5E9L0;Q8N6H7;E9PQP3;E9PIY6;Q8N6H7-2;E9PMU9;H0YDN9;Q8N6H7-3;E9PMR9;B0QYV9;E9PM63;E9PNY8;H0YDX1;B0QYV8;E9PJT7;E9PK28;E9PN48;Q9NP61-2;Q9NP61	ADP-ribosylation factor GTPase-activating protein 2	ARFGAP2
665	0.0016	-1.38583	0.0195002	H7C2Z6;H7BXD5;P28676	Grancalcin	GCA
960	0.0016	1.8467	0.0195002	O75306-2;O75306	NADH dehydrogenase [ubiquinone] iron-sulfur protein 2, mitochondrial	NDUFS2
1364	0.0016	1.86129	0.0195002	P28331;P28331-2;P28331-4;P28331-5;B4DJ81;P28331-3;C9JPQ5;F8WDL5	NADH-ubiquinone oxidoreductase 75 kDa subunit, mitochondrial	NDUFS1
838	0.0016	2.16685	0.0195002	O14744-2;O14744;O14744-4;O14744-3;O14744-5;G3V5L5;G3V580;G3V2L6;C9JSX3;H0YJX6;G3V5T6;H0YJ77;G3V2X6	Protein arginine N-methyltransferase 5;Protein arginine N-methyltransferase 5, N-terminally processed	PRMT5
628	0.0016	1.77021	0.0195002	H0YLA2;P37108	Signal recognition particle 14 kDa protein	SRP14
1179	0.0017	1.77496	0.0195522	P09622;P09622-3;E9PEX6;P09622-2;F8WDM5;F2Z2E3	Dihydrolipoyl dehydrogenase, mitochondrial	DLD
589	0.0017	-1.16554	0.0195522	H0Y4R1;P12268;E7ETK5	Inosine-5-monophosphate dehydrogenase 2	IMPDH2
77	0.0017	2.00365	0.0195522	B1AHR1;Q9UH03-2;Q9UH03;B1AHR2	Neuronal-specific septin-3	SEPT3
1579	0.0017	1.32698	0.0195522	P55084-2;P55084;F5GZQ3;B5MD38;C9JEY0;C9JE81;C9K0M0	Trifunctional enzyme subunit beta, mitochondrial;3-ketoacyl-CoA thiolase	HADHB
2460	0.0017	3.99841	0.0196148	Q9BV35-4;Q9BV35-2;Q9BV35;Q9BV35-3;M0R1W8;M0QZJ5;M0QZP9;M0QZT4	Calcium-binding mitochondrial carrier protein SCaMC-3	SLC25A23
1435	0.0017	-3.319	0.0196148	P40926;P40926-2;G3XAL0	Malate dehydrogenase, mitochondrial;Malate dehydrogenase	MDH2
1132	0.0018	1.61069	0.0202254	P06576;H0YH81;F8W079;F8W0P7;H0YI37	ATP synthase subunit beta, mitochondrial;ATP synthase subunit beta	ATP5B
6	0.0018	-1.86118	0.0202254	P0CG06;P0CG05;A0A075B6L0;P0CG04;A0A075B6K8;B9A064;P0CF74;A0M8Q6;A0A075B6L1	Ig lambda-3 chain C regions;Ig lambda-2 chain C regions;Ig lambda-1 chain C regions;Immunoglobulin lambda-like polypeptide 5;Ig lambda-6 chain C region	IGLC3
434	0.0019	1.36021	0.0209962	E9PKZ0;P62917;G3V1A1;E9PKU4;E9PP36	60S ribosomal protein L8	RPL8
2701	0.0019	-2.42145	0.0209962	Q9UI15;C9J5W6;H7C5N2;C9JCX3	Transgelin-3	TAGLN3
234	0.0019	-1.57349	0.0210085	O60716-7;C9JZR2;O60716-3;O60716-4;O60716;O60716-8;O60716-5;O60716-6;O60716-2;O60716-23;O60716-19;O60716-20;O60716-15;O60716-17;O60716-11;O60716-12;O60716-9;O60716-24;O60716-21;O60716-22;O60716-16;O60716-18;O60716-13;O60716-14;O60716-10;O60716-31;O60716-27;O60716-28;O60716-25;O60716-32;O60716-29;O60716-30;O60716-26;E9PKY0;E9PRE2;H0YC95	Catenin delta-1	CTNND1
890	0.0019	1.41094	0.0210085	O43390;B4DT28;O43390-4;O43390-3;O43390-2	Heterogeneous nuclear ribonucleoprotein R	HNRNPR
988	0.0019	-1.58778	0.0210085	O75781;O75781-2;Q9Y2D5-6;Q9Y2D5-4	Paralemmin-1	PALM
1777	0.0019	1.39104	0.0211493	Q12860;Q12860-2;Q12860-3;H0YIJ1;F8VQW3;F8VX96;F8VUI8;F8VUI9	Contactin-1	CNTN1
2365	0.002	1.51145	0.0213216	Q96HS1-2;Q96HS1;F5GXG4	Serine/threonine-protein phosphatase PGAM5, mitochondrial	PGAM5
1964	0.002	1.41855	0.0214216	Q3ZCQ8;Q3ZCQ8-2;M0R0C3;M0R2F8;Q3ZCQ8-3;M0R003;M0QXC3;M0R2Z3;M0R303;M0R2D2;M0R047;M0R1Y4	Mitochondrial import inner membrane translocase subunit TIM50	TIMM50
975	0.002	1.9168	0.0214216	O75489;B4DFM8;E9PS48;G3V194;E9PKL8	NADH dehydrogenase [ubiquinone] iron-sulfur protein 3, mitochondrial	NDUFS3
1191	0.002	-1.97315	0.0218835	P10636-2;P10636-3;I3L170;P10636-4;P10636-5	Microtubule-associated protein tau;Microtubule-associated protein	MAPT
260	0.0021	3.61466	0.0227677	F6U1T9;P63098;D3YTA9;H7BYZ3	Calcineurin subunit B type 1	PPP3R1
1674	0.0022	-1.70891	0.0227677	Q96FJ2;P63167	Dynein light chain 2, cytoplasmic;Dynein light chain 1, cytoplasmic	DYNLL2
545	0.0022	1.90308	0.0227677	P49821-2;G3V0I5;P49821;B4DE93;E9PMX3;E9PQP1;E9PLC6;E9PPR0;E9PJL9;H0YE81;E9PPS5;H0YD04;E9PPD6	NADH dehydrogenase [ubiquinone] flavoprotein 1, mitochondrial	NDUFV1
916	0.0022	1.94682	0.0227677	O43920	NADH dehydrogenase [ubiquinone] iron-sulfur protein 5	NDUFS5
1273	0.0022	-1.31608	0.0228164	P17858;P17858-2;F8WEU2	6-phosphofructokinase, liver type	PFKL
1035	0.0022	1.99541	0.0228533	O95182;M0R0N0;M0R1K9	NADH dehydrogenase [ubiquinone] 1 alpha subcomplex subunit 7	NDUFA7
970	0.0022	-1.34696	0.0229818	O75382;O75382-4;O75382-2;O75382-3;E9PMK8	Tripartite motif-containing protein 3	TRIM3
2070	0.0022	1.40821	0.0231041	Q6PI48	Aspartate--tRNA ligase, mitochondrial	DARS2
2438	0.0023	1.40011	0.0233758	Q9BPW8;H7C2U6;F8WCR5;C9JDV8	Protein NipSnap homolog 1	NIPSNAP1
573	0.0023	1.5007	0.0239077	G5E9Q7;P51553-2;P51553;E9PF84;E7EQB8;H7C1W2;H0Y5Q7	Isocitrate dehydrogenase [NAD] subunit gamma, mitochondrial	IDH3G
1894	0.0024	1.60861	0.0245017	Q15119;D6RGV8;D6RHG2;D6RJH7;D6R983;D6RDN9;Q15119-2	[Pyruvate dehydrogenase [lipoamide]] kinase isozyme 2, mitochondrial	PDK2
996	0.0024	-1.3195	0.0246635	O75955;O75955-2;A2AB09;A2AB10;A2AB12;A2AB13;A2AB11;A2ABJ5	Flotillin-1	FLOT1
670	0.0025	1.83703	0.0249402	Q92736;H7BY35;Q92736-2;Q15413-3;Q15413-2;Q15413;P21817-3;P21817-2;P21817	Ryanodine receptor 2	RYR2
276	0.0026	1.36181	0.0258737	D6RAN4;P32969;E7ESE0;H0Y9V9;H0Y9R4	60S ribosomal protein L9	RPL9
412	0.0026	-1.81845	0.0258737	E9PIM6;P04216;E9PNQ8;J3QRJ3	Thy-1 membrane glycoprotein	THY1
2866	0.0026	1.7589	0.0260505	S4R435;P46783;F6U211	40S ribosomal protein S10	RPS10
2341	0.0027	-1.35064	0.0262826	Q96CV9;Q96CV9-3;Q96CV9-2;X6RKL2;H7C1H4	Optineurin	OPTN
674	0.0027	-3.02709	0.0262826	H7BYR8		MBP
1211	0.0027	1.52596	0.0262938	P11413;P11413-3;P11413-2;E7EUI8;E7EM57;E9PD92	Glucose-6-phosphate 1-dehydrogenase	G6PD
756	0.0028	1.36013	0.0271858	K7ERP4;P36969-2;K7ENB4;K7EKX7;P36969;K7EJ20;R4GNE4	Glutathione peroxidase;Phospholipid hydroperoxide glutathione peroxidase, mitochondrial	GPX4
1554	0.0028	1.41622	0.0274998	P53396-2;P53396;B4E3P0;K7ESG8;K7EIE7	ATP-citrate synthase	ACLY
903	0.0029	1.77106	0.027735	O43678;O43678-2;A6NJG2	NADH dehydrogenase [ubiquinone] 1 alpha subcomplex subunit 2	NDUFA2
1781	0.003	-1.37695	0.028345	Q12955;Q12955-5;Q12955-4;Q12955-7;Q12955-6;H0Y3A4;D6RHY3;H0YA66;D6RFK6;B1AQT1;H0YAH5;H0Y951	Ankyrin-3	ANK3
2502	0.003	1.84295	0.028345	Q9GZV7;Q5T3J1	Hyaluronan and proteoglycan link protein 2	HAPLN2
2477	0.003	-1.59612	0.028345	Q9BYB0;Q9BYB0-3	SH3 and multiple ankyrin repeat domains protein 3	SHANK3
2142	0.003	-1.49572	0.0285624	Q86UX6;Q86UX6-2;F2Z300	Serine/threonine-protein kinase 32C	STK32C
1064	0.0031	1.4135	0.0288472	O95970;O95970-3;O95970-2	Leucine-rich glioma-inactivated protein 1	LGI1
1910	0.0031	-1.52243	0.0290692	Q15370;Q15370-2;B8ZZU8;I3L0M9	Transcription elongation factor B polypeptide 2	TCEB2
1295	0.0032	-1.79798	0.0293679	P21266	Glutathione S-transferase Mu 3	GSTM3
973	0.0032	3.64394	0.0293679	O75438;O75438-2	NADH dehydrogenase [ubiquinone] 1 beta subcomplex subunit 1	NDUFB1
1966	0.0032	1.84687	0.0293679	Q4G0F5;H0YCI7	Vacuolar protein sorting-associated protein 26B	VPS26B
716	0.0032	-1.355	0.0296674	Q8N5S9;Q8N5S9-2;J3KPJ3	Calcium/calmodulin-dependent protein kinase kinase 1	CAMKK1
1342	0.0033	1.73925	0.0300272	P25705;P25705-2;P25705-3;K7EK77;K7ENJ4;K7EQH4;K7EJP1;K7ESA0	ATP synthase subunit alpha, mitochondrial	ATP5A1
127	0.0033	-1.65588	0.0300272	J3QS39;J3QTR3;F5H6Q2;P62987;F5GYU3;F5H2Z3;F5H265;B4DV12;F5H388;P62979;F5H747;F5GXK7;J3QKN0;P0CG47;Q96C32;F5H041;P0CG48;M0R1V7;M0R1M6;M0R2S1;J3QLP7;J3QRK5;J3QSA3;K7EMA8;F5GZ39;J3KSM4	Ubiquitin-60S ribosomal protein L40;Ubiquitin;60S ribosomal protein L40;Ubiquitin-40S ribosomal protein S27a;Ubiquitin;40S ribosomal protein S27a;Polyubiquitin-B;Ubiquitin;Polyubiquitin-C;Ubiquitin	UBB
1462	0.0034	-1.37488	0.0307087	P43490;Q5SYT8;C9JF35;C9JG65;F5H246	Nicotinamide phosphoribosyltransferase	NAMPT
1717	0.0034	-1.711	0.0309075	Q00688;G3V5F2	Peptidyl-prolyl cis-trans isomerase FKBP3	FKBP3
2861	0.0035	2.2437	0.0311709	Q9Y6M9;E9PH64;E7EWZ0;E9PF49	NADH dehydrogenase [ubiquinone] 1 beta subcomplex subunit 9	NDUFB9
2795	0.0035	-1.531	0.0312339	Q9Y2J0;Q9Y2J0-2;F8VP47;F8VVK8;F8W1K7;F8VR41;F8W131;F8VV58;F8W1A3;F8VNW3;F8VNP7;F8VTR7;F8VNU2;F8VZS2;Q14184	Rabphilin-3A	RPH3A
10	0.0035	-1.66761	0.0313212	E7EUA2;Q9UPX8-4;Q9UPX8;A0A075B790;Q9UPX8-3;A6NHU9;H7C1X5;H0Y7S5;B7ZKU9;C9JW40;Q9UPX8-2;E7EX50;H7BZV1	SH3 and multiple ankyrin repeat domains protein 2	SHANK2
1545	0.0035	1.86062	0.0313239	P51970	NADH dehydrogenase [ubiquinone] 1 alpha subcomplex subunit 8	NDUFA8
506	0.0036	-1.75753	0.0314996	F6RFD5;P60981;P60981-2	Destrin	DSTN
1202	0.0036	2.66464	0.0315906	P11177-2;P11177;P11177-3;C9J634;F8WF02	Pyruvate dehydrogenase E1 component subunit beta, mitochondrial	PDHB
2564	0.0036	1.3675	0.0315924	Q9HCM2;Q9HCM2-2;Q9HCM2-3	Plexin-A4	PLXNA4
1316	0.0037	-1.57856	0.0321091	P22694-4;P22694-3;P22694;P22694-5;P22694-7;P22694-6;P22694-9;P22694-2;P22694-10;B1APF6;B1APF7;B1APG1;B1APG0;B1APG2;B1APF8;B1APF9;P22694-8;B1APG3;P22612	cAMP-dependent protein kinase catalytic subunit beta	PRKACB
850	0.0037	1.56985	0.0321091	O14949	Cytochrome b-c1 complex subunit 8	UQCRQ
319	0.0037	1.84563	0.032151	P19404;E7EPT4	NADH dehydrogenase [ubiquinone] flavoprotein 2, mitochondrial	NDUFV2
662	0.0037	-1.6346	0.0322467	H3BSW0;Q8N9N7	Leucine-rich repeat-containing protein 57	LRRC57
619	0.0038	1.38771	0.0324251	H0YEN5;P15880;E9PMM9;I3L404;E9PPT0;E9PM36;E9PQD7;H3BNG3;H0YE27	40S ribosomal protein S2	RPS2
2376	0.0038	-1.33704	0.0325605	Q96JH7	Deubiquitinating protein VCIP135	VCPIP1
551	0.0039	1.37587	0.032886	Q07020-2;G3V203;H0YHA7;Q07020;J3QQ67;F8VUA6;F8VYV2;A0A075B7A0	60S ribosomal protein L18	RPL18
591	0.0039	-1.22698	0.0333269	H0Y580;Q9NR50-3;Q9NR50-2;Q9NR50	Translation initiation factor eIF-2B subunit gamma	EIF2B3
2355	0.004	1.35771	0.0336533	Q96FE5-2;Q96FE5;H0YMX3;H3BN48;H3BMN3;H3BQ49	Leucine-rich repeat and immunoglobulin-like domain-containing nogo receptor-interacting protein 1	LINGO1
70	0.0041	-1.29973	0.0344021	A8MZF9;P55039;J3QKW7;J3QR71;J3QRI9;J3QL90;J3KRL5;J3QKV7	Developmentally-regulated GTP-binding protein 2	DRG2
1633	0.0041	-1.48273	0.034623	P62140;E7ETD8;C9JP48;C9J9S3	Serine/threonine-protein phosphatase PP1-beta catalytic subunit;Serine/threonine-protein phosphatase	PPP1CB
717	0.0042	-1.49757	0.0347126	O00213-4;O00213-6;O00213-3;O00213-5;O00213-2;O00213;J3KPL8;V9GY97;A0A075B7G8;V9GYR7	Amyloid beta A4 precursor protein-binding family B member 1	APBB1
912	0.0042	-1.24241	0.0347126	O43813;E9PHS0;F8WDS9;H7C2E3	LanC-like protein 1	LANCL1
1012	0.0042	1.47561	0.0347126	O94826	Mitochondrial import receptor subunit TOM70	TOMM70A
1806	0.0042	1.49965	0.0347126	Q13303-4;Q13303-2;Q13303;Q13303-3;Q2YD85;Q5TG81;Q5TG80;C9JQ60;Q14722-2;Q14722-3;Q14722;C9JBV8;F8W6W4;B7Z8E5	Voltage-gated potassium channel subunit beta-2	KCNAB2
2805	0.0044	-1.35649	0.0350045	Q9Y2X7;Q9Y2X7-3;J3QRU8;J3QLH1;K7EN79;Q9Y2X7-2;J3QL89;F8W822;Q14161-2;Q14161-11;R4GNG3;Q14161-7;Q14161-9;Q14161-6;Q14161-10;F8WAK2;Q14161-8;F8VXI9;Q14161-4;Q14161-5;Q14161-3;Q14161;J3QQI0	ARF GTPase-activating protein GIT1	GIT1
1599	0.0043	-1.75136	0.0350045	P60201;P60201-2;B1B1G4;B1B1G6;B1B1G3;B1B1G1;B1B1G2	Myelin proteolipid protein	PLP1
1591	0.0043	1.84672	0.0350045	P56556;R4GN43	NADH dehydrogenase [ubiquinone] 1 alpha subcomplex subunit 6	NDUFA6
1136	0.0044	1.67818	0.0350045	P06748-2;P06748;P06748-3;E5RGW4;E5RI98	Nucleophosmin	NPM1
1160	0.0044	2.71287	0.0350045	P08559-3;P08559;P08559-4;P08559-2;Q5JPU3;Q5JPU0;Q5JPU1;P29803;Q5JPT9;Q5JPU2	Pyruvate dehydrogenase E1 component subunit alpha, somatic form, mitochondrial	PDHA1
499	0.0044	1.35156	0.0350045	F5H6L7;Q9UPR5	Sodium/calcium exchanger 2	SLC8A2
2827	0.0044	-1.30116	0.0350045	Q9Y4G6;H0YMT1;H0YN01	Talin-2	TLN2
2024	0.0044	1.25258	0.0350045	Q5THJ4-2;Q5THJ4;H3BLS7	Vacuolar protein sorting-associated protein 13D	VPS13D
2486	0.0044	16.6201	0.0350045	Q9BZH6;S4R3Z0	WD repeat-containing protein 11	WDR11
584	0.0044	-1.3546	0.0350045	H0Y2S9;H0Y7E2;J3KSW8;Q6WCQ1-3;Q6WCQ1;Q6WCQ1-2;H7C3G6		MPRIP
2603	0.0045	1.31548	0.0356961	Q9NS86	LanC-like protein 2	LANCL2
1820	0.0046	-1.49587	0.0356982	Q13554-8;Q13554-5;Q13554-2;Q13554;Q13554-4;Q13554-7;Q13554-3;Q13554-6;H7BXS4;H7BZC6;H7C394;E9PBE8;E7ETC9;E7ERS6;E7EQE4;D6RHX9	Calcium/calmodulin-dependent protein kinase type II subunit beta	CAMK2B
1814	0.0046	-1.48142	0.0362816	Q13424	Alpha-1-syntrophin	SNTA1
1374	0.0048	1.30779	0.0368951	P30050;P30050-2	60S ribosomal protein L12	RPL12
1941	0.0047	1.80732	0.0368951	Q16718;F8WAS3;H7BYD0;Q16718-2;C9IZN5	NADH dehydrogenase [ubiquinone] 1 alpha subcomplex subunit 5	NDUFA5
2078	0.0048	-1.39076	0.0368951	Q6VY07;Q6VY07-2;B4DF77;E9PNZ9;E9PSG7;E9PPK2;E9PSE1;H0YCU5;H0YF56;H0YE62	Phosphofurin acidic cluster sorting protein 1	PACS1
2666	0.0048	-1.27696	0.037292	Q9P265	Disco-interacting protein 2 homolog B	DIP2B
615	0.005	-1.14437	0.0384178	Q8WXA3-4;Q8WXA3-2;H0YD93;Q8WXA3-3;Q8WXA3;Q8WXA3-5;Q5TC51	RUN and FYVE domain-containing protein 2	RUFY2
1752	0.0051	-1.40181	0.0391048	Q07002;Q07002-2;Q07002-3;D6R9B0;D6RA44;D6R9X1;D6RGH0	Cyclin-dependent kinase 18	CDK18
1498	0.0051	1.17785	0.0391048	P49368;P49368-2;B4DUR8;E9PRC8;Q5SZX6;Q5SZX9;E9PM09;Q5SZW8;E9PQ35	T-complex protein 1 subunit gamma	CCT3
1819	0.0052	-1.65517	0.0392709	Q13526;K7EN45;K7EMU7	Peptidyl-prolyl cis-trans isomerase NIMA-interacting 1	PIN1
87	0.0053	-1.47279	0.0398211	C9JA33;Q8IXS6;Q8IXS6-2;B1ALY0	Paralemmin-2	PALM2
2073	0.0053	1.64125	0.0401468	Q6PML9	Zinc transporter 9	SLC30A9
1772	0.0054	-1.46727	0.0404284	Q12756;Q12756-3;Q12756-2;F8W8V9;H7C437;O60333-2;O60333;O60333-4;H7C3Y8;O60333-3;H7C0K6	Kinesin-like protein KIF1A	KIF1A
1479	0.0054	-1.39574	0.0404997	P47736-2;P47736;J3KPC5;P47736-4;F2Z357;P47736-3;Q5T3T1	Rap1 GTPase-activating protein 1	RAP1GAP
1263	0.0055	-1.46825	0.0408109	P17302	Gap junction alpha-1 protein	GJA1
1721	0.0056	-1.18799	0.0410613	Q01484;Q01484-2;Q01484-5;E9PHW9;B7Z651	Ankyrin-2	ANK2
2221	0.0056	-1.22472	0.0410613	Q8N9R8;Q8N9R8-2;Q3SXZ0;H7C5A3;H7C4U2	Protein SCAI	SCAI
1730	0.0056	-1.43037	0.0413497	Q02246	Contactin-2	CNTN2
669	0.0057	-1.55026	0.0414461	H7BXZ5;O60229;J3QSW6;C9IZQ6;O60229-2;O60229-3;H7C0I9;E7EUZ8;O60229-5;O60229-6;O60229-4	Kalirin	KALRN
968	0.0057	1.60602	0.0420029	O75380;D6RBT3	NADH dehydrogenase [ubiquinone] iron-sulfur protein 6, mitochondrial	NDUFS6
2808	0.0059	1.25713	0.0426811	Q9Y305;Q9Y305-2;Q9Y305-4;Q9Y305-3;H7C5Q2;C9J7L8	Acyl-coenzyme A thioesterase 9, mitochondrial	ACOT9
2784	0.006	1.53791	0.0435894	Q9Y287;Q9Y287-2	Integral membrane protein 2B;BRI2, membrane form;BRI2 intracellular domain;BRI2C, soluble form;Bri23 peptide	ITM2B
2277	0.006	1.50565	0.0435894	Q8WWC4;H7C0V0	Uncharacterized protein C2orf47, mitochondrial	C2orf47
1705	0.0061	-1.51597	0.044272	P84095	Rho-related GTP-binding protein RhoG	RHOG
1953	0.0067	-1.2941	0.047698	Q2M2I8;Q2M2I8-2;E9PG46;K4DI97;Q9NSY1-2;Q9NSY1-3;Q9NSY1	AP2-associated protein kinase 1	AAK1
2002	0.0067	-1.28835	0.047698	Q5SYC1;Q8IUQ0;E5RK22;Q8IUQ0-2;Q5SYC1-2	Clavesin-2	CLVS2
101	0.0068	-1.26174	0.0484024	O95622-2;B3KWA8;O95622;O43306-2;O43306;C9JRT8	Adenylate cyclase type 5;Adenylate cyclase type 6	ADCY5
1187	0.0068	2.69774	0.0484778	P10515;H0YDD4;E9PEJ4	Dihydrolipoyllysine-residue acetyltransferase component of pyruvate dehydrogenase complex, mitochondrial	DLAT
2748	0.007	1.3189	0.0497268	Q9UNH7-2;Q9UNH7;G3V5X9	Sorting nexin-6;Sorting nexin-6, N-terminally processed	SNX6
1855	0.0071	-1.31194	0.0502448	Q14254;J3QLD9;E7EMK3;K7EKW9	Flotillin-2	FLOT2
1682	0.0071	-1.23744	0.0502448	Q5VTE0;P68104;A6PW80;Q5JR01	Putative elongation factor 1-alpha-like 3;Elongation factor 1-alpha 1	EEF1A1
2141	0.0072	1.79205	0.0505201	Q86UW8;Q96S86;H3BTH8	Hyaluronan and proteoglycan link protein 4	HAPLN4
2293	0.0073	-1.44377	0.0512732	Q92529;Q92529-2;Q5T7I8	SHC-transforming protein 3	SHC3
2643	0.0074	-1.56959	0.0513389	Q9NZJ9;Q9NZJ9-2;F8VRL4;F8VRR0;Q8NFP7;Q9NZJ9-3	Diphosphoinositol polyphosphate phosphohydrolase 2;Diphosphoinositol polyphosphate phosphohydrolase 3-alpha	NUDT4
428	0.0074	1.85652	0.0513389	E9PKH6;E9PPW7;O00217;E9PN51;F8W9K7	NADH dehydrogenase [ubiquinone] iron-sulfur protein 8, mitochondrial	NDUFS8
161	0.0075	1.46233	0.0513389	H7C5H4;B7Z613;Q13491-4;B7Z248;H7C5A8;Q13491-2;Q13491;Q13491-3	Neuronal membrane glycoprotein M6-b	GPM6B
1130	0.0074	-1.1804	0.0513389	P06241;P06241-3;P06241-2;E5RFS5;E5RH71;E5RIX5;E5RGM6;E5RI25;E5RFM0;E5RGT0;E5RK23;E5RFM4;E5RHF7;Q5TGY6;P07948-2;P08631-3;P08631-2;A8K4G3;P06239;P07948;Q573B4;P08631-4;H0Y3C5;P08631;J3KPD6;P09769;P06239-3	Tyrosine-protein kinase Fyn	FYN
2374	0.0076	-1.52923	0.0523211	Q96JE9;Q96JE9-2;Q96JE9-3	Microtubule-associated protein 6	MAP6
1192	0.0078	-1.59586	0.0531875	P10636-6;P10636-7;P10636-8;P10636;P10636-9	Microtubule-associated protein tau	MAPT
1956	0.0078	-2.09833	0.0531875	Q2NKQ1-4;Q2NKQ1;Q2NKQ1-3	Small G protein signaling modulator 1	SGSM1
2203	0.0078	-1.56802	0.0532902	Q8N3V7-3;Q8N3V7;Q8N3V7-2	Synaptopodin	SYNPO
2637	0.008	1.62306	0.0544622	Q9NZ32;G3V2Q5;G3V5Y4;F6S9Y6;V9GYX7;G3V4K6;G3V524	Actin-related protein 10	ACTR10
1738	0.0082	-1.45917	0.0550356	Q04828;H0Y804;A6NHU4;S4R3Z2;P42330;S4R3D5;P17516;P52895-2;P42330-2	Aldo-keto reductase family 1 member C1;Aldo-keto reductase family 1 member C3	AKR1C1
2681	0.0082	-1.16085	0.0550356	Q9UDT6;Q9UDT6-2;H7C4L6;F5H1T5;F6VGP8;F5H6A0	CAP-Gly domain-containing linker protein 2	CLIP2
2590	0.0082	-1.34088	0.0550356	Q9NRD5;F6V107;Q9NRD5-2;F6TII1;F6V3V1;F6VY12	PRKCA-binding protein	PICK1
809	0.0083	1.97222	0.0553286	O00330-3;O00330;H0YD97;O00330-2;E9PLU0;E9PRI6	Pyruvate dehydrogenase protein X component, mitochondrial	PDHX
2518	0.0084	-1.20151	0.0558862	Q9H254;Q9H254-4;M0QZQ3;Q9H254-3;C9JY79;Q9H254-5;Q9H254-2;M0R1V6	Spectrin beta chain, non-erythrocytic 4	SPTBN4
1753	0.0085	2.41495	0.0563092	Q07021;I3L3Q7;I3L3B0	Complement component 1 Q subcomponent-binding protein, mitochondrial	C1QBP
1843	0.0085	-1.30149	0.0565318	Q14155-2;Q14155-3;Q14155;E7ENL8	Rho guanine nucleotide exchange factor 7	ARHGEF7
1079	0.0087	-1.90896	0.0567435	P00568;Q5T9B7;H0Y4J6;H0YID2	Adenylate kinase isoenzyme 1	AK1
1720	0.0086	1.77708	0.0567435	Q01105-3;Q01105-4;Q01105-2;Q01105;P0DME0	Protein SET	SET
342	0.0086	1.31887	0.0567435	Q16851-2;Q16851;E7EUC7	UTP--glucose-1-phosphate uridylyltransferase	UGP2
1729	0.0088	2.0345	0.0573927	Q02218;E9PCR7;Q02218-2;E9PDF2;E9PFG7;Q02218-3;C9J4G7	2-oxoglutarate dehydrogenase, mitochondrial	OGDH
1197	0.0092	1.20643	0.0594825	P11021	78 kDa glucose-regulated protein	HSPA5
488	0.0092	1.58996	0.0594825	Q13561;Q13561-3;Q13561-2;F5H2S7;F8W1I6;H0YI98;F8VW18;F8VX93;F8VRV7;H0YHL1;F8W0U6	Dynactin subunit 2	DCTN2
378	0.0092	-1.2692	0.0595534	Q15811-4;Q15811-8;Q15811;E9PD98;Q15811-9;Q15811-12;Q15811-11;Q15811-3;F8W7U0;Q15811-10;Q15811-7;Q15811-2;Q15811-6;CON__ENSEMBL:ENSBTAP00000001528;Q15811-13;Q15811-5;H7C429;H0Y3G5;Q9NZM3-2;Q9NZM3;Q6J334	Intersectin-1	ITSN1
1785	0.0094	-1.37719	0.0599758	Q12979-4;Q12979-2;Q12979;B7Z683;Q12979-3;I3L2P5;I3NI05;I3L3W0;I3L434;I3L1U8;I3L379;I3L4Y1;I3L2C0;I3L0R7	Active breakpoint cluster region-related protein	ABR
1219	0.0094	1.47543	0.0599758	P12235;V9GYG0	ADP/ATP translocase 1	SLC25A4
1153	0.0095	-2.33395	0.0599758	P08133;P08133-2;E7EMC6;E5RK63;E5RJF5;E5RI05;E5RFF0;E5RJR0;E5RIU8;H0YC77	Annexin A6;Annexin	ANXA6
884	0.0096	-1.36146	0.0599758	O43237-2;O43237;J3KRI4;B4E2E0;J3KRZ2;H3BUM4	Cytoplasmic dynein 1 light intermediate chain 2	DYNC1LI2
2765	0.0096	-1.28414	0.0599758	Q9UQ16-2;Q9UQ16-3;Q9UQ16;Q9UQ16-4;E5RHK8;Q9UQ16-5;E5RIK2;K7EPK9;H0YBC6	Dynamin-3	DNM3
959	0.0095	1.51153	0.0599758	O75251;F5H5N1;B3KRI2;F5GXJ1	NADH dehydrogenase [ubiquinone] iron-sulfur protein 7, mitochondrial	NDUFS7
2787	0.0096	2.49674	0.0599758	Q9Y2C4;F8WE28;F8WE38;H7C0W6;Q9Y2C4-3;Q9Y2C4-4	Nuclease EXOG, mitochondrial	EXOG
1288	0.0093	1.44033	0.0599758	P20020-5;P20020-2;P20020-6;P20020-3;P20020-4;P20020;E7ERY9;H0YHH6;F8W1V5	Plasma membrane calcium-transporting ATPase 1	ATP2B1
826	0.0094	-1.80897	0.0599758	O00764;F2Z2Y4;O00764-3;O00764-2	Pyridoxal kinase	PDXK
2473	0.0097	-1.49946	0.0599758	Q9BXF6	Rab11 family-interacting protein 5	RAB11FIP5
1249	0.0094	-1.45438	0.0599758	P15056;H7C155;P10398;P04049;P04049-2;H7C4S5;H7C5K3	Serine/threonine-protein kinase B-raf	BRAF
859	0.0095	-1.34175	0.0599758	O15075-2;O15075;Q5VZY9;O15075-3;O15075-4	Serine/threonine-protein kinase DCLK1	DCLK1
1994	0.0097	-1.2956	0.0599758	Q9Y5K5-2;Q9Y5K5-4;Q9Y5K5-3;Q9Y5K5;Q5LJA5;Q5LJA9;Q5LJB0;H0Y4E0;H0Y6Y4;H0Y636;H0Y4K0	Ubiquitin carboxyl-terminal hydrolase isozyme L5	UCHL5
1419	0.0097	1.20004	0.0599758	P36543;P36543-2;P36543-3;C9J8H1;Q96A05	V-type proton ATPase subunit E 1	ATP6V1E1
2783	0.0097	1.19377	0.0601345	Q9Y285;K7ER00;Q9Y285-2;K7ER16;K7EPH2;K7EK06;K7ERS0	Phenylalanine--tRNA ligase alpha subunit	FARSA
404	0.0098	1.35258	0.0606674	E9PHF7;Q96RQ3;F5GYT8;E9PG35;G5E9X5	Methylcrotonoyl-CoA carboxylase subunit alpha, mitochondrial	MCCC1
1653	0.01	1.52209	0.0611363	P62745	Rho-related GTP-binding protein RhoB	RHOB
585	0.01	-1.88221	0.0613659	Q5SW79-2;Q5SW79-3;H0Y2V6;Q5SW79;H0Y4T4;E5RGW7;E5RG47;E7EWM2;E7EMW0;Q96L14	Centrosomal protein of 170 kDa	CEP170
2344	0.0102	1.73331	0.0623286	Q96CX2;Q6ZWB6	BTB/POZ domain-containing protein KCTD12	KCTD12
1529	0.0103	1.71318	0.0625884	P51148;P51148-2;F8VWU4;F8VVZ0;F8VUA5;F8VVK3;K7ERI8;P20339-2;P20339;K7ERQ8;K7EIP6;F8WCY6;F8WD79;F8VPW9;F8VSF8;F8VWZ7;K7ENY4	Ras-related protein Rab-5C;Ras-related protein Rab-5A	RAB5C
1895	0.0104	1.37644	0.0629921	Q15120;Q15120-2;REV__P78559;REV__P78559-2;REV__E9PGC8	[Pyruvate dehydrogenase [lipoamide]] kinase isozyme 3, mitochondrial	PDK3
1317	0.0105	-1.85994	0.0634087	P22748;K7EKY5;K7ENI8;K7EIH9;P22748-2	Carbonic anhydrase 4	CA4
2372	0.0105	-1.27871	0.0634087	Q96JB5;Q96JB5-4;J3QL95;J3KRI2;J3KRK4;J3KS63;J3QS62;J3QRM1;Q96JB5-3;J3QQY1;Q96JB5-2	CDK5 regulatory subunit-associated protein 3	CDK5RAP3
693	0.0105	-1.39946	0.0634087	I3L0N3;P46459;I3L0L3;I3L338;I3L4Q9	Vesicle-fusing ATPase	NSF
1897	0.0108	-1.26547	0.0646807	Q15126	Phosphomevalonate kinase	PMVK
1483	0.0108	2.09272	0.0648003	P47985;P0C7P4	Cytochrome b-c1 complex subunit Rieske, mitochondrial;Cytochrome b-c1 complex subunit 11;Putative cytochrome b-c1 complex subunit Rieske-like protein 1	UQCRFS1
856	0.0109	1.20629	0.0648355	O15020-2;O15020;E9PJZ2	Spectrin beta chain, non-erythrocytic 2	SPTBN2
297	0.0111	1.34131	0.0658883	E5RI99;P62888;E5RJH3	60S ribosomal protein L30	RPL30
1009	0.0112	-1.62059	0.0666417	O94812-7;O94812-5;O94812-3;O94812-6;O94812-2;O94812;H3BV46;H3BPP9	BAI1-associated protein 3	BAIAP3
1640	0.0114	1.48177	0.0672698	P62266;D6RD47;D6RDJ2;D6RIX0;D6R9I7	40S ribosomal protein S23	RPS23
2574	0.0114	-1.30466	0.0672698	Q9NPJ3;Q9NPJ3-2	Acyl-coenzyme A thioesterase 13	ACOT13
2600	0.0114	-1.23342	0.0672698	Q9NRY4	Rho GTPase-activating protein 35	ARHGAP35
166	0.0118	1.59314	0.0688779	B7Z972;P22061;P22061-2;H7BY58;C9J0F2;H7C4X2;F8WDT3;F8WAV5;F8WAX2	Protein-L-isoaspartate O-methyltransferase;Protein-L-isoaspartate(D-aspartate) O-methyltransferase	PCMT1
1813	0.0118	-2.06877	0.0691895	Q13423;E9PCX7;D6RAI5;D6RHU2;H0Y8P5;D6RCR6	NAD(P) transhydrogenase, mitochondrial	NNT
905	0.0119	1.5444	0.0694825	O43707;O43707-2;O43707-3;F5GXS2;H7C144;K7EP19	Alpha-actinin-4	ACTN4
1301	0.012	1.39282	0.0696505	P21397;P21397-2	Amine oxidase [flavin-containing] A	MAOA
601	0.012	1.63551	0.0696505	O43674;H0Y886;O43674-2;E7EWP0;F8WDZ2;F8WDD2;H7C568	NADH dehydrogenase [ubiquinone] 1 beta subcomplex subunit 5, mitochondrial	NDUFB5
1936	0.0121	-1.45973	0.069759	Q16620-4;Q16620;Q16620-6;R4GMR8;Q16620-5	BDNF/NT-3 growth factors receptor	NTRK2
394	0.0121	-1.4943	0.0698852	E9PFR3;Q14738;Q14738-2;Q14738-3;H0Y8C4;H7C5Q9;H0YJ35;H0YJ49;H0YJU0	Serine/threonine-protein phosphatase 2A 56 kDa regulatory subunit delta isoform	PPP2R5D
609	0.0122	1.72059	0.0701069	H0YAN7;Q86XE3	Calcium uptake protein 3, mitochondrial	MICU3
1065	0.0122	1.82446	0.0701069	O96000;H3BPJ9;O96000-2;H3BV16	NADH dehydrogenase [ubiquinone] 1 beta subcomplex subunit 10	NDUFB10
1537	0.0123	-1.19941	0.0701069	P51659;E7EWE5;P51659-3;P51659-2;E7ER27;G5E9S2;E7ET17;E7EPL9	Peroxisomal multifunctional enzyme type 2;(3R)-hydroxyacyl-CoA dehydrogenase;Enoyl-CoA hydratase 2	HSD17B4
534	0.0123	-1.2695	0.0702671	F8W9F9;H0Y7T5;Q9Y3S1-2;Q9Y3S1-4;Q9Y3S1;E9PCD1;Q9Y3S1-3;A6PVV2;H0Y7R3;H0Y7J9;H0Y493;B1AQN8	Serine/threonine-protein kinase WNK2	WNK2
1641	0.0126	1.30117	0.0708182	P62269;J3JS69	40S ribosomal protein S18	RPS18
1337	0.0126	-1.6129	0.0708182	P25054;B7Z2B6;E9PFT7;P25054-2	Adenomatous polyposis coli protein	APC
2427	0.0126	1.42999	0.0708182	Q99747;Q99747-2;J3KTJ6;J3QS28;J3QKW4	Gamma-soluble NSF attachment protein	NAPG
2545	0.0126	1.34205	0.0708182	Q9H936;E9PJH7;E9PS95;K4DIA8;K4DIA2;K4DIB0;K4DIB2;E9PQ36;K4DIB8;E9PI74;K4DIB3;E9PJY0;K4DIB6;K4DIB1;K4DIB4	Mitochondrial glutamate carrier 1	SLC25A22
50	0.0126	-1.21401	0.0708182	A6ZKI3;Q9BWD3;Q17RB0	Protein FAM127A;Protein FAM127B;Protein FAM127C	FAM127A
1110	0.0126	1.81487	0.0708182	P04271;A8MRB1	Protein S100-B	S100B
2650	0.0127	-1.21539	0.0711212	Q9NZW5;B8ZZG1;C9J4Q3;C9JGI8	MAGUK p55 subfamily member 6	MPP6
849	0.0128	-1.17911	0.0711212	O14936-4;O14936-6;O14936-2;O14936;O14936-3;Q5JS74;Q5JS72;O14936-5;Q5JS79	Peripheral plasma membrane protein CASK	CASK
1938	0.0129	1.65578	0.0719173	Q16643;Q16643-3;D6R9W4;Q16643-2;D6RFI1;D6R9Q9;D6RCR4	Drebrin	DBN1
2769	0.013	-1.29022	0.0719229	Q9UQB3-2;Q9UQB3;E7EPC8;E9PHB5;B4DRK2;D6R9A8;D6RF55;D6RHE9;E7EMY7;E7EST6	Catenin delta-2	CTNND2
787	0.013	-1.73011	0.0719229	M0QZ28;Q9Y4J8-6;Q9Y4J8-10;Q9Y4J8-11;Q9Y4J8-13;Q9Y4J8-2;Q9Y4J8-14;Q9Y4J8-15;Q9Y4J8;M0R021;Q9Y4J8-8;Q9Y4J8-12;Q9Y4J8-16;Q9Y4J8-5;O60941-6;O60941-3;O60941-5;Q9Y4J8-4;O60941-2;Q9Y4J8-3;E9PEY4;O60941-4;E7EVB6;O60941-7;O60941;K7ERH7;M0R0C4	Dystrobrevin alpha;Dystrobrevin beta	DTNA
1842	0.0131	1.91935	0.0721651	Q14152-2;Q14152	Eukaryotic translation initiation factor 3 subunit A	EIF3A
2773	0.0132	-1.40617	0.0723814	Q9UQM7;Q9UQM7-2;D6RFJ0	Calcium/calmodulin-dependent protein kinase type II subunit alpha	CAMK2A
1520	0.0133	1.3338	0.0729513	P50336;H0YFP3;F5GZT7;F5H1I5;F5H825;H0YFE1	Protoporphyrinogen oxidase	PPOX
1567	0.0133	-1.81819	0.0729513	P54577	Tyrosine--tRNA ligase, cytoplasmic;Tyrosine--tRNA ligase, cytoplasmic, N-terminally processed	YARS
448	0.0135	-1.76406	0.0733157	E9PNR2;Q13671-2;Q13671	Ras and Rab interactor 1	RIN1
143	0.0135	1.91154	0.0733157	B5MCX3;Q15019;Q15019-2;C9J2Q4;Q15019-3;C9IY94;C9J938;C9JB25;B5MD47;C9IZU3;C9JQJ4;H7C310;H7C2Y0;C9JZI2;C9JTV8;C9JFT1;F8WB65	Septin-2	SEPT2
1829	0.0135	-1.74173	0.0733214	Q13642-1;Q13642-5;Q13642-4;Q5JXI8;Q13642;Q13642-3;Q5JXH8;Q5JXH7;Q5JXI3;Q5JXI2;Q5JXH9;Q5JXI0	Four and a half LIM domains protein 1	FHL1
1451	0.0137	1.2832	0.0741125	P42704;B8ZZ38;C9JCA9;H7C3W8	Leucine-rich PPR motif-containing protein, mitochondrial	LRPPRC
1904	0.0137	-1.21436	0.0741125	Q15286;F5H157;Q15286-2;F5H7F8	Ras-related protein Rab-35	RAB35
2577	0.0139	1.28859	0.0746501	Q9NQ66;Q9NQ66-2;H0YCJ2;Q8IV92;B1AK73	1-phosphatidylinositol 4,5-bisphosphate phosphodiesterase beta-1	PLCB1
1220	0.014	1.33319	0.07488	P12236;I7HJJ0	ADP/ATP translocase 3	SLC25A6
661	0.014	-1.45487	0.07488	H3BSM5;P60520;H3BQ50;F5GZY7;H6UMI1;Q9H0R8;O95166;Q9H0R8-2	Gamma-aminobutyric acid receptor-associated protein-like 2	GABARAPL2
1264	0.0141	1.74021	0.0752924	P17568	NADH dehydrogenase [ubiquinone] 1 beta subcomplex subunit 7	NDUFB7
2634	0.0141	-1.18503	0.0753052	Q9NXD2;Q9NXD2-2;H3BUS9;Q9NXD2-3;H3BUZ0	Myotubularin-related protein 10	MTMR10
1495	0.0143	-1.19449	0.0757118	P48735;P48735-2;H0YL11;C9J4N6;O75874	Isocitrate dehydrogenase [NADP], mitochondrial	IDH2
730	0.0143	-1.43843	0.0757118	J3KS22;Q7Z4W1;J3QS36;J3KRZ4;J3QS45;J3KSZ5;J3QL34	L-xylulose reductase	DCXR
1712	0.0145	1.31558	0.0768001	Q00325-2;Q00325;F8VVM2;F8VWQ0;F8VZL5;F8VWR4	Phosphate carrier protein, mitochondrial	SLC25A3
800	0.0148	-1.31067	0.0778343	O00170;E9PMH2;V9GYQ3	AH receptor-interacting protein;Peptidyl-prolyl cis-trans isomerase	AIP
1516	0.0149	-1.24383	0.0783557	P50148;B1AM21;Q03113-3;E9PC54;Q03113-2;Q03113	Guanine nucleotide-binding protein G(q) subunit alpha	GNAQ
2819	0.0149	1.32565	0.0783557	Q9Y3Q4;Q9UL51;O60741	Potassium/sodium hyperpolarization-activated cyclic nucleotide-gated channel 4;Potassium/sodium hyperpolarization-activated cyclic nucleotide-gated channel 2;Potassium/sodium hyperpolarization-activated cyclic nucleotide-gated channel 1	HCN4
487	0.0151	-1.17981	0.0790169	P11586;F5H2F4;V9GYY3	C-1-tetrahydrofolate synthase, cytoplasmic;Methylenetetrahydrofolate dehydrogenase;Methenyltetrahydrofolate cyclohydrolase;Formyltetrahydrofolate synthetase;C-1-tetrahydrofolate synthase, cytoplasmic, N-terminally processed	MTHFD1
1716	0.0152	2.17092	0.0790169	Q00610-2;Q00610;J3KS13;K7EJJ5;J3KSQ2;J3KRF5;J3QL20;F5H5N6	Clathrin heavy chain 1	CLTC
2728	0.0153	2.13331	0.0791551	Q9ULD0;Q9ULD0-2;Q9ULD0-3	2-oxoglutarate dehydrogenase-like, mitochondrial	OGDHL
1330	0.0152	1.92281	0.0791551	P23634-5;P23634-4;P23634-3;P23634-2;P23634-7;P23634-6;P23634-8;P23634;H0YDG5;H7BY13;H7BZS8	Plasma membrane calcium-transporting ATPase 4	ATP2B4
1375	0.0153	-1.34476	0.0791551	P30085;P30085-2;Q5T0D2	UMP-CMP kinase	CMPK1
2521	0.0153	-1.38745	0.0791551	Q9H270	Vacuolar protein sorting-associated protein 11 homolog	VPS11
1147	0.0156	1.25577	0.080237	P07814;V9GYZ6	Bifunctional glutamate/proline--tRNA ligase;Glutamate--tRNA ligase;Proline--tRNA ligase	EPRS
1689	0.0158	-1.74883	0.0812812	P78318	Immunoglobulin-binding protein 1	IGBP1
1238	0.0159	1.90293	0.0812914	P14415;I3L3J8	Sodium/potassium-transporting ATPase subunit beta-2	ATP1B2
2516	0.0159	-1.25784	0.0814381	Q9H1Z4;Q9H1Z4-2	WD repeat-containing protein 13	WDR13
658	0.0162	1.7005	0.0824459	H3BTL2;H3BS02;O14874-2;O14874-3;O14874;H3BNP3	[3-methyl-2-oxobutanoate dehydrogenase [lipoamide]] kinase, mitochondrial	BCKDK
1360	0.0162	1.5156	0.0824459	P27824;P27824-2;P27824-3;D6RGY2;H0Y9Q7;D6RB85;D6RDP7;D6RAU8;D6RAQ8;D6RFL1;H0Y9H1;D6RHJ3;D6RD16	Calnexin	CANX
2327	0.0164	1.27997	0.0828045	Q969Z3;Q969Z3-2;F6V6Z1;X1WI34	MOSC domain-containing protein 2, mitochondrial	MARC2
1449	0.0163	-1.202	0.0828045	P42345;B1AKP8	Serine/threonine-protein kinase mTOR	MTOR
2684	0.0166	-1.37109	0.0832327	Q9UDY4;C9JUL4	DnaJ homolog subfamily B member 4	DNAJB4
1207	0.0166	1.84791	0.0832327	P11233;H7C3P7;F8WEQ6;C9JPE8;C9JYR1;C9JQB3	Ras-related protein Ral-A	RALA
2693	0.0166	-1.33439	0.0832327	Q9UHD2	Serine/threonine-protein kinase TBK1	TBK1
2700	0.017	1.25225	0.0852759	Q9UI12-2;Q9UI12;G3V126;E5RG49;E5RHH0;E5RK31;E5RJG1;H0YB41	V-type proton ATPase subunit H	ATP6V1H
889	0.0171	-1.31524	0.0853998	O43301;K7ENF6;K7ELE6	Heat shock 70 kDa protein 12A	HSPA12A
1284	0.0172	-1.32383	0.0857544	P19022-2;P19022;C9J126;C9J8J8;P55283-2;P55283	Cadherin-2	CDH2
950	0.0175	1.29181	0.086977	O75110;O75110-2;O43861-2;O43861	Probable phospholipid-transporting ATPase IIA	ATP9A
801	0.0177	-1.22086	0.0876233	O00178;F5H257;F5H716;B0QY59	GTP-binding protein 1	GTPBP1
1589	0.0178	2.17501	0.0878959	Q5VTU8;P56381	;ATP synthase subunit epsilon, mitochondrial	ATP5E
139	0.0179	1.74861	0.0885186	B5MCD7;O43759-2;O43759;A2A283;F8WCE4;O43759-3	Synaptogyrin-1	SYNGR1
212	0.018	1.4717	0.0886842	O43426-4;O43426-2;C9JFZ1;O43426;J3KQV8;J3KPK1;C9JW66;O43426-5;C9J1Z6	Synaptojanin-1	SYNJ1
2186	0.0181	-1.29015	0.0888146	Q8IZD9	Dedicator of cytokinesis protein 3	DOCK3
597	0.0182	-1.35383	0.0888677	P62158;H0Y7A7;E7ETZ0;E7EMB3;M0QZ52;F8WBR5;G3V479;Q96HY3;G3V361;G3V226;P27482;C9J7T9;P02585	Calmodulin	CALM1
882	0.0182	1.6182	0.0888677	O43181;H0Y9M8	NADH dehydrogenase [ubiquinone] iron-sulfur protein 4, mitochondrial	NDUFS4
1226	0.0182	-1.35937	0.0888677	P12931;P12931-2;H7C3Z8;H7C074;P42685-2;Q9H3Y6;P42685;Q04912-2;P08581;Q04912;P08581-2	Proto-oncogene tyrosine-protein kinase Src	SRC
1521	0.0184	-1.40026	0.0893643	Q5HY57;P50402	Emerin	EMD
1908	0.0184	-1.29143	0.0893643	Q15365;F8VTZ0;H3BSP4;C9K0A2;F8WC71;C9IZV9;C9J7A9;C9JSA6;C9J5V4;C9JTY5;C9JZY3;C9J0A4;P57723-2;P57723	Poly(rC)-binding protein 1	PCBP1
1685	0.0186	-1.38485	0.0899905	P68371;M0R2D3;M0R2T4	Tubulin beta-4B chain	TUBB4B
2759	0.0187	-1.35038	0.090136	Q9UPW5-2;Q9UPW5;Q9UPW5-3;Q5VZW3;Q5VZW6	Cytosolic carboxypeptidase 1	AGTPBP1
1476	0.0188	-1.23575	0.090139	P46821;D6RA32;D6RA40;D6RGJ3;D6RCL2	Microtubule-associated protein 1B;MAP1B heavy chain;MAP1 light chain LC1	MAP1B
768	0.0188	2.43193	0.090139	K7ENM2;K7EMW4;Q969V3-2;Q969V3;K7EQ66;K7ELZ9	Nicalin	NCLN
1646	0.0187	1.34172	0.090139	P62318-2;P62318;H3BT13	Small nuclear ribonucleoprotein Sm D3	SNRPD3
2830	0.019	1.30763	0.0908433	Q9Y4L1;E9PJ21;Q9Y4L1-2;J3QL06;J3KTF1;J3QQH7;J3QLE9;Q9BXT5	Hypoxia up-regulated protein 1	HYOU1
824	0.0192	-1.18447	0.0916125	O00571-2;O00571;O15523-3;B4DLA0;D6RCM4;Q9NQI0-3;Q9NQI0-2;Q9NQI0-4;Q9NQI0	ATP-dependent RNA helicase DDX3X	DDX3X
2670	0.0193	-1.219	0.0916444	Q9P2R3;Q9P2R3-2;Q9P2R3-4;I3L3P8	Ankyrin repeat and FYVE domain-containing protein 1	ANKFY1
98	0.0196	-1.39688	0.0916444	B3KNQ0;Q53HC0;F5H7P8;F5H2Z7;F5H285	Coiled-coil domain-containing protein 92	CCDC92
73	0.0195	-1.45049	0.0916444	F2Z2V0;Q99829;B0QZ18;A6PVH9;E7ENH5;Q5JX56;Q5JX58;Q5JX59;Q5JX60;Q5JX44;Q5JX45;Q5JX54;Q5JX55;H0Y524;Q5JX61;Q5JX52;Q5JX53;Q5JX57;E7EV27	Copine-1	CPNE1
2848	0.0194	1.51413	0.0916444	Q9Y697-2;Q9Y697;Q9Y697-3;F2Z2E7;F8WER8;A2A2M1;F8WB23;Q8WV90;H7C0I5;H0YGN5	Cysteine desulfurase, mitochondrial	NFS1
2121	0.0195	-1.33094	0.0916444	Q7Z4S6-5;Q7Z4S6-2;Q7Z4S6;Q7Z4S6-4;Q7Z4S6-6;Q7Z4S6-3;H0YHT2;H0YIM7;H0YIM6;H0YI78;H0YHG9;Q86VH2-3;Q86VH2-2;Q86VH2	Kinesin-like protein KIF21A	KIF21A
458	0.0194	1.50748	0.0916444	F2Z3A7;Q96DA6-2;Q96DA6;G5E9V2	Mitochondrial import inner membrane translocase subunit TIM14	DNAJC19
2166	0.0194	1.30573	0.0916444	Q8IV08;M0QZI4;M0R3G9	Phospholipase D3	PLD3
1467	0.0194	-1.32113	0.0916444	P45974-2;P45974;F5H571;H7C5J3;Q92995-2;Q92995	Ubiquitin carboxyl-terminal hydrolase 5	USP5
283	0.0197	-1.29264	0.0922794	O94979-6;O94979-3;O94979-10;O94979-4;O94979-9;O94979-2;O94979;O94979-8;D6REX3;O94979-7;H7BXG7;H0Y8W8;O94979-5;D6RHZ5;H0YAF5;H0YAB3;H0Y9T9;H0Y9K1;H0Y8V7	Protein transport protein Sec31A	SEC31A
1560	0.02	-1.15538	0.0931806	P53779-2;P53779-3;P53779;P53779-4;A8MWW6;Q499Y8;H0Y9H3;P45984-3;P45983-2;P45984-4;P45983;P45983-5;P45984-2;P45983-3;P45984;P45983-4;C9JWQ4;D7R525;A6NF29;P45984-5;J3KNK1;D6RJF9;D6RBH2;D6R9C1;D6RFZ7;D6RAJ0;D6RCB1;D6RAU3;C9J762;A8MPV1	Mitogen-activated protein kinase 10;Mitogen-activated protein kinase 9;Mitogen-activated protein kinase 8	MAPK10
164	0.0201	1.29345	0.0938024	P62495-2;B7Z7P8;P62495;D6RCB3;D6RJE8;I3L492	Eukaryotic peptide chain release factor subunit 1	ETF1
2404	0.0202	1.52904	0.0939399	Q96QK1;I3L4S0;I3L4P4	Vacuolar protein sorting-associated protein 35	VPS35
505	0.0203	1.58022	0.093953	I3L4M2;I3L398;F5H8J2;H7BZ94;P07237;I3L312;H0Y3Z3;I3NI03	Protein disulfide-isomerase	P4HB
1304	0.0203	-1.53149	0.093953	P21796;C9JI87	Voltage-dependent anion-selective channel protein 1	VDAC1
1837	0.0209	-1.23062	0.0965909	Q13885	Tubulin beta-2A chain	TUBB2A
710	0.021	-1.41607	0.0967748	Q8TF61;J3KNB0	F-box only protein 41	FBXO41
1659	0.0213	2.25951	0.0976005	P62851	40S ribosomal protein S25	RPS25
624	0.0215	-1.72476	0.0985856	H0YIA8;O14910;H0YI92;J3KN23	Protein lin-7 homolog A	LIN7A
329	0.0216	-1.43633	0.0989648	E7ERW8;O60610-2;E9PHQ0;O60610-3;E9PEZ3;O60610;H9KV28;E7EMV0	Protein diaphanous homolog 1	DIAPH1
2065	0.0218	-1.40758	0.0991513	Q6P995;Q6P995-2	Protein FAM171B	FAM171B
2685	0.0218	-1.25498	0.0991513	Q9UEW8-2;Q9UEW8	STE20/SPS1-related proline-alanine-rich protein kinase	STK39
2407	0.0219	-1.44736	0.099455	Q96RR4-2;Q96RR4-3;Q96RR4-7;Q96RR4;Q96RR4-6;Q96RR4-5;Q96RR4-4;F5GZ00;F5H4I7	Calcium/calmodulin-dependent protein kinase kinase 2	CAMKK2
2369	0.022	1.35717	0.0996479	Q96ID5;H0Y415	Immunoglobulin superfamily member 21	IGSF21
2587	0.0222	-1.26878	0.100435	Q9NR31;H0Y5E8;Q9NR31-2;X1WI22;D6RAA2;Q5SQT8;D6RDB2	GTP-binding protein SAR1a	SAR1A
55	0.0224	-1.50908	0.100953	A8MT37;P49840;M0QYV0	Glycogen synthase kinase-3 alpha	GSK3A
1622	0.0226	1.53083	0.101703	P61266-2;P61266;H3BT82	Syntaxin-1B	STX1B
1231	0.0228	-1.16568	0.102196	P13639;K7EJ74	Elongation factor 2	EEF2
1869	0.0229	-1.25966	0.102451	Q14694;Q14694-3;Q14694-2;H3BQP1;J3KT19;H3BNS8;H3BNA1	Ubiquitin carboxyl-terminal hydrolase 10	USP10
184	0.023	-1.3295	0.102982	C9J069	Uncharacterized protein C9orf172	C9orf172
1417	0.0235	-1.50464	0.104532	P36507;G5E9C7;M0R1B6	Dual specificity mitogen-activated protein kinase kinase 2	MAP2K2
2696	0.0234	1.47217	0.104532	Q9UHG2;Q9NPY3	ProSAAS;KEP;Big SAAS;Little SAAS;Big PEN-LEN;PEN;Little LEN;Big LEN	PCSK1N
288	0.0237	1.80402	0.10519	P14406;D6RIE3;D6RGV5;H0UI06;D6R9C3	Cytochrome c oxidase subunit 7A2, mitochondrial	COX7A2
1643	0.024	1.28101	0.106188	P62277;J3KMX5;E9PS50	40S ribosomal protein S13	RPS13
229	0.0241	-1.34267	0.106188	C9JTE0;Q16653;Q16653-13;Q16653-5;Q16653-9;Q16653-8;Q16653-11;Q16653-2;Q16653-6;Q16653-3;Q16653-7;H0Y8A0;Q16653-10;Q16653-4;E9PG44;Q16653-12	Myelin-oligodendrocyte glycoprotein	MOG
522	0.024	-1.35525	0.106188	Q9UPW8;F8W059;F8VZH8;F8W0P6;H7BXE5;O14795;F8W8M9;B1AM27;Q8NB66	Protein unc-13 homolog A	UNC13A
904	0.0244	-1.31695	0.106567	O43681;K7ERW9	ATPase ASNA1	ASNA1
1847	0.0243	-1.22596	0.106567	Q14168-6;Q14168-2;Q14168-3;Q14168;Q14168-4;Q14168-5;E5RI47;E5RK50;E5RJK0;E5RK44;E5RI32;E5RIU3;E5RFN8	MAGUK p55 subfamily member 2	MPP2
1858	0.0243	-1.18323	0.106567	Q14289-2;Q14289;E9PBI4;E5RJ77;H0YB74;C9JHV9;E5RK84	Protein-tyrosine kinase 2-beta	PTK2B
2520	0.0243	-1.20749	0.106567	Q9H269;Q9H269-2;Q5JUA8;Q5JUA9;Q5JUB0	Vacuolar protein sorting-associated protein 16 homolog	VPS16
1935	0.0245	-1.4938	0.106778	Q16566;D6REY7;D6RE65;D6RCD6;O43353-2;O43353	Calcium/calmodulin-dependent protein kinase type IV	CAMK4
1769	0.0245	1.52648	0.106778	Q08AM6;Q08AM6-2;H3BUU8;H3BQD9	Protein VAC14 homolog	VAC14
18	0.0246	1.55996	0.106934	A1L0T0;E9PJS0;M0R026;M0R1B5;E9PL44;M0QZX5	Acetolactate synthase-like protein	ILVBL
749	0.0246	-1.85033	0.106934	Q7Z6G8;J3QSU0;Q7Z6G8-9;R4GN78;R4GMS8;R4GMN5;R4GN73;R4GN07;R4GNJ0;F8VVQ4	Ankyrin repeat and sterile alpha motif domain-containing protein 1B	ANKS1B
373	0.025	1.41849	0.107668	E9PCG9;Q02338;C9K0G7;H7C2W1;C9JM78;C9JQ90	D-beta-hydroxybutyrate dehydrogenase, mitochondrial	BDH1
581	0.0249	1.45472	0.107668	G8JLD5;O00429-8;O00429-6;O00429-4;O00429-5;O00429-3;O00429-2;O00429;O00429-7;F8VZ52;B4DPZ9;F8VUJ9;B4DDQ3;F8VYL3;F8W1W3;F8VR28;H0YHY4;H0YI79	Dynamin-1-like protein	DNM1L
2312	0.025	-1.33576	0.107668	Q92882	Osteoclast-stimulating factor 1	OSTF1
1109	0.025	-1.95616	0.107751	P04264;CON__P04264	Keratin, type II cytoskeletal 1	KRT1
732	0.0252	-1.29036	0.108366	J3KT73;J3QL01;P63173;J3KSP2	60S ribosomal protein L38	RPL38
7	0.0254	-1.91404	0.109	P01860;A0A075B6N8;P01859;P01861	Ig gamma-3 chain C region	IGHG3
1474	0.0258	1.26082	0.109514	P46777;Q5T7N0	60S ribosomal protein L5	RPL5
1373	0.0258	2.15537	0.109514	P30049	ATP synthase subunit delta, mitochondrial	ATP5D
1528	0.0258	-1.38308	0.109514	P51116	Fragile X mental retardation syndrome-related protein 2	FXR2
1430	0.0258	-2.31517	0.109514	P40121-2;P40121;E7ENU9;B8ZZL6;H7C0X8	Macrophage-capping protein	CAPG
1892	0.0258	-2.3112	0.109514	Q15102;M0R389;M0R1K3	Platelet-activating factor acetylhydrolase IB subunit gamma	PAFAH1B3
1856	0.026	1.40832	0.109815	Q14257;Q14257-2;A8MXP8;H0YL43	Reticulocalbin-2	RCN2
514	0.0262	-1.42133	0.110187	J3KNM6;Q99490;F8VVT9;Q99490-2	Arf-GAP with GTPase, ANK repeat and PH domain-containing protein 2	AGAP2
2862	0.0263	-1.43958	0.110187	Q9Y6N8;D6RJG0	Cadherin-10	CDH10
2424	0.0262	1.25062	0.110187	Q99653;H0YKE7;F5GX29;H0YNG9;H0YLY7	Calcineurin B homologous protein 1	CHP1
860	0.0263	-1.24974	0.110187	O15079;O15079-2	Syntaphilin	SNPH
165	0.0263	-1.39476	0.110187	B7Z7U4;H0YM90;Q16288-5;Q16288-3;Q16288-4;Q16288;Q16288-2;R4GNH5	Tyrosine-protein kinase receptor;NT-3 growth factor receptor	NTRK3
540	0.0264	1.1479	0.1102	K7ENK9;K7EKX0;Q15836;J3QRU4;P63027;F8WCA0;L7N2F9	Vesicle-associated membrane protein 3;Vesicle-associated membrane protein 2	VAMP2
1787	0.0266	-1.32596	0.110994	Q13011;M0R248;M0QZW4;M0QXS7;M0R1A2	Delta(3,5)-Delta(2,4)-dienoyl-CoA isomerase, mitochondrial	ECH1
2864	0.0269	3.30987	0.111728	Q9Y6R1-3;Q9Y6R1-4;Q9Y6R1-2;Q9Y6R1;Q9Y6R1-5	Electrogenic sodium bicarbonate cotransporter 1	SLC4A4
2373	0.0269	-1.25434	0.111728	Q96JC1-2;Q96JC1	Vam6/Vps39-like protein	VPS39
1647	0.0271	-1.23123	0.112114	P62330	ADP-ribosylation factor 6	ARF6
1383	0.0271	2.07912	0.11217	P31040;D6RFM5;P31040-2;P31040-3;H0Y8X1	Succinate dehydrogenase [ubiquinone] flavoprotein subunit, mitochondrial	SDHA
1314	0.0276	-1.37533	0.113647	P22392-2;Q32Q12;P22392;J3KPD9;O60361	Nucleoside diphosphate kinase B;Nucleoside diphosphate kinase	NME2
1129	0.0276	-1.35607	0.113647	P05771-2;P05771;H3BV73;I3L1Z0;J3KN97;I3L148	Protein kinase C beta type	PRKCB
2832	0.0277	1.44444	0.113816	Q9Y4W6;K7EP56	AFG3-like protein 2	AFG3L2
843	0.0277	-1.34764	0.113816	O14827;D6RAS9	Ras-specific guanine nucleotide-releasing factor 2	RASGRF2
1564	0.0284	1.6831	0.116311	P53999;D6RC37;D6R970	Activated RNA polymerase II transcriptional coactivator p15	SUB1
1193	0.0285	-1.23997	0.116311	P10644;P10644-2;K7EPB2;K7EM13;K7EIE5;K7EID3;K7EJ40;K7EK41;K7EMU2;K7EMZ6;K7EPR5;K7EQK3;X6RAV4;K7EKR1	cAMP-dependent protein kinase type I-alpha regulatory subunit;cAMP-dependent protein kinase type I-alpha regulatory subunit, N-terminally processed	PRKAR1A
59	0.0288	1.28914	0.116352	P62750;H7BY10;K7EJV9;K7ERT8;A8MUS3;K7EMA7	60S ribosomal protein L23a	RPL23A
447	0.0286	1.43075	0.116352	E9PN17;O75964	ATP synthase subunit g, mitochondrial	ATP5L
2182	0.0287	-1.33948	0.116352	Q8IYB5-3;Q8IYB5-2;Q8IYB5	Stromal membrane-associated protein 1	SMAP1
985	0.0287	1.24002	0.116352	O75643;B4E0P5	U5 small nuclear ribonucleoprotein 200 kDa helicase	SNRNP200
2295	0.0287	-1.27182	0.116352	Q92558;Q5SZK5;Q5SZK4;Q5SZK3	Wiskott-Aldrich syndrome protein family member 1	WASF1
1999	0.0289	-1.39464	0.11649	Q5SQI0-7;Q5SQI0-6;Q5SQI0-5;Q5SQI0-4;Q5SQI0-3;Q5SQI0;Q5SQI0-2	Alpha-tubulin N-acetyltransferase	ATAT1
1093	0.0289	-1.84418	0.11649	P02686-3;J3QL64;P02686-5;A8MZH3;P02686;E9PJ72;C9J6H1	Myelin basic protein	MBP
1026	0.029	1.12961	0.11662	O94973;E9PR62;H0YDE9;H0YEG0;E9PQP4;E9PNC4;E9PPY8	AP-2 complex subunit alpha-2	AP2A2
295	0.0291	-1.40963	0.116692	E5RHG8;Q15369-2;Q15369;R4GMY8	Transcription elongation factor B polypeptide 1	TCEB1
574	0.0293	1.33228	0.116892	H7C5L9;G5E9W7;G5E9V5;P82650	28S ribosomal protein S22, mitochondrial	MRPS22
1194	0.0295	1.39618	0.116892	P10809;E7ESH4;E7EXB4;P10809-2;C9JL25;C9JL19;C9JCQ4	60 kDa heat shock protein, mitochondrial	HSPD1
620	0.0295	-1.35246	0.116892	H0YFA4;P52943;P52943-2;H0YHD8	Cysteine-rich protein 2	CRIP2
106	0.0292	1.41322	0.116892	B4DER1;Q9P2J5;B4DJ10	Leucine--tRNA ligase, cytoplasmic	LARS
1034	0.0294	1.61823	0.116892	O95169-3;O95169;K9J7I2;E9PQ68;O95169-2;E9PIZ8	NADH dehydrogenase [ubiquinone] 1 beta subcomplex subunit 8, mitochondrial	NDUFB8
1055	0.0294	-1.3556	0.116892	O95747;C9JIG9	Serine/threonine-protein kinase OSR1	OXSR1
742	0.0298	1.70591	0.117823	J3QLR8;Q9Y3D9	28S ribosomal protein S23, mitochondrial	MRPS23
1590	0.0298	1.41716	0.117823	P56385	ATP synthase subunit e, mitochondrial	ATP5I
1839	0.03	-1.2193	0.11812	Q14008-2;Q14008;Q14008-3;E9PQH5;H0YDX5;H0YCF6;H0YEK7	Cytoskeleton-associated protein 5	CKAP5
1886	0.03	1.38146	0.11812	Q15046;Q15046-2;J3KRL2;H3BPV7;H3BVA8	Lysine--tRNA ligase	KARS
1404	0.0304	1.40248	0.119328	P35232;C9JW96;C9JZ20;E7ESE2;E9PCW0;P35232-2;D6RBK0	Prohibitin	PHB
739	0.0304	1.58699	0.119328	J3QLE5;P14678-2;P63162;P14678;P63162-2;P14678-3;J3KRY3;S4R3P3	Small nuclear ribonucleoprotein-associated proteins B and B;Small nuclear ribonucleoprotein-associated protein N	SNRPN
30	0.0305	-1.52582	0.119493	H3BTL1;Q9GZQ8;A6NCE7	Microtubule-associated proteins 1A/1B light chain 3B;Microtubule-associated proteins 1A/1B light chain 3 beta 2	MAP1LC3B
2645	0.0307	-1.14246	0.119844	Q9NZN3;Q9NZN3-2	EH domain-containing protein 3	EHD3
1623	0.0313	1.28176	0.121906	P61313;E7EQV9;E7EX53;E7ENU7;P61313-2;E7ERA2	60S ribosomal protein L15;Ribosomal protein L15	RPL15
1078	0.0316	-2.14895	0.12314	P00558-2;P00558;P07205	Phosphoglycerate kinase 1	PGK1
1406	0.0319	-1.92812	0.123904	P35527;CON__P35527;K7EQQ3;Q99456;CON__Q99456	Keratin, type I cytoskeletal 9	KRT9
2712	0.0322	1.64015	0.124054	Q9UJW0;Q9UJW0-3;Q9UJW0-2;E5RGG1;H9KVE0;E5RI97;E5RK21	Dynactin subunit 4	DCTN4
823	0.0321	-1.23771	0.124054	O00562-2;O00562;E9PMZ6;E9PMS0;E9PSD1	Membrane-associated phosphatidylinositol transfer protein 1	PITPNM1
2754	0.0322	-1.34785	0.124054	Q9UPA5;K7EQ93;Q9C0B0	Protein bassoon	BSN
568	0.0322	-1.36396	0.124054	G5E9A6;P51784;H7C189;Q13107-2;Q13107	Ubiquitin carboxyl-terminal hydrolase;Ubiquitin carboxyl-terminal hydrolase 11	USP11
2358	0.0322	-1.63587	0.124054	Q96FW1;F5GYN4;F5H6Q1;J3KR44;F5GYJ8;F5H3F0;Q96FW1-2	Ubiquitin thioesterase OTUB1	OTUB1
2393	0.0324	-1.7138	0.124339	Q96PE5-3;Q96PE5-4;Q96PE5-2;Q96PE5	Opalin	OPALIN
372	0.0327	-1.30756	0.125282	Q7KZI7-12;Q7KZI7-14;Q7KZI7-3;Q7KZI7-6;Q7KZI7-11;E9PC69;Q7KZI7-8;Q7KZI7;Q7KZI7-10;Q7KZI7-13;Q7KZI7-7;E7ETY4;Q7KZI7-2;Q7KZI7-15;Q7KZI7-5;Q7KZI7-16;Q7KZI7-4;Q7KZI7-9;F5H4F6;F5H6N2	Serine/threonine-protein kinase MARK2	MARK2
1242	0.0331	3.14548	0.126217	P14625;Q58FF3;H0YIV0;F8W026;F8VPC7	Endoplasmin	HSP90B1
2067	0.0331	1.18978	0.126217	Q6PCB7;Q6PCB7-2;M0QZC9;B7Z225	Long-chain fatty acid transport protein 1	SLC27A1
1925	0.0331	1.41603	0.126217	Q15904	V-type proton ATPase subunit S1	ATP6AP1
2435	0.0332	1.4943	0.126229	Q99962;M0R0I3;M0QYE0	Endophilin-A1	SH3GL2
571	0.0333	-1.20732	0.126379	G5E9L9;Q8N568-2;Q8N568;Q8N568-3;Q9C098	Serine/threonine-protein kinase DCLK2	DCLK2
1178	0.0337	-1.33717	0.127317	P09543;P09543-2;K7ERC4;C9K0L8;K7ERZ0;K7EN66	2,3-cyclic-nucleotide 3-phosphodiesterase	CNP
2010	0.0336	-1.53967	0.127317	Q5T5P2-9;Q5T5P2-2;Q5T5P2;Q5T5P2-7;Q5T5P2-10;Q5T5P0;Q5T5P1;Q5T5P2-4;Q5T5P2-8;Q5T5P2-6;Q5T5P2-3;F5H1Q3	Sickle tail protein homolog	KIAA1217
2198	0.034	-1.22792	0.127876	Q8N2F6-6;Q8N2F6-4;Q8N2F6-5;Q8N2F6-3;Q8N2F6-2;Q8N2F6;H7C2M7;H7BXQ8;C9J5N7	Armadillo repeat-containing protein 10	ARMC10
2044	0.034	-1.29724	0.127876	Q6DN90;Q6DN90-2	IQ motif and SEC7 domain-containing protein 1	IQSEC1
120	0.034	-2.64856	0.127876	B4DLR8;P15559-3;P15559-2;P15559;H3BNV2;H3BRK3	NAD(P)H dehydrogenase [quinone] 1	NQO1
1426	0.0341	1.30353	0.127876	P38646;D6RJI2;D6RA73;H0Y8S0;H0YBG6	Stress-70 protein, mitochondrial	HSPA9
160	0.0341	-1.22772	0.127891	B7Z524;H0YDX7;J3QT46;Q9Y450-4;Q9Y450;H0YES5;E9PHZ9;E9PS53	HBS1-like protein	HBS1L
185	0.0342	-1.37236	0.127938	C9J0J7;P35080-2;G5E9Q6;C9JQ45	Profilin-2;Profilin	PFN2
2415	0.0344	-1.31945	0.128334	Q99259;U3KQR2;C9J6C9;C9JT43;Q99259-3;F8WD43;Q99259-4;C9JLZ7	Glutamate decarboxylase 1	GAD1
1789	0.0349	1.29214	0.130113	Q13017-2;Q13017;G3V360;Q13017-3;Q13017-4	Rho GTPase-activating protein 5	ARHGAP5
1662	0.0351	1.37679	0.130655	P62873-2;P62873;F6UT28;B1AKQ8;F6X3N5;F5H8J8;F5H100;F5H0S8;P16520-2;E9PCP0;P16520	Guanine nucleotide-binding protein G(I)/G(S)/G(T) subunit beta-1	GNB1
2200	0.0359	-1.19912	0.13257	Q8N3E9;K7EQF2;F5GXC1;H0YGF8	1-phosphatidylinositol 4,5-bisphosphate phosphodiesterase delta-3	PLCD3
1970	0.036	-1.44472	0.13257	Q4KWH8-3;Q4KWH8-4;Q4KWH8;Q4KWH8-2;O75038-5;B9DI81;O75038-2;O75038-4;B9DI82;O75038-3;O75038	1-phosphatidylinositol 4,5-bisphosphate phosphodiesterase eta-1	PLCH1
2116	0.0362	2.18362	0.13257	Q7Z3C6-2;Q7Z3C6;H7C1G6;Q7Z3C6-3	Autophagy-related protein 9A	ATG9A
1522	0.0363	1.50497	0.13257	P50416-2;P50416;H3BMD2	Carnitine O-palmitoyltransferase 1, liver isoform	CPT1A
450	0.0361	-3.01725	0.13257	E9PNW4;P13987;E9PR17;H0YET2	CD59 glycoprotein	CD59
981	0.0359	-1.19812	0.13257	O75534-2;O75534;O75534-3;O75534-4;E9PLT0;E9PNG3;E9PJK7;E9PKN4;E9PLD4	Cold shock domain-containing protein E1	CSDE1
1692	0.036	-1.13193	0.13257	P78357;K7EMM9	Contactin-associated protein 1	CNTNAP1
2572	0.0362	1.28273	0.13257	Q9NP97;B1AKR6;Q8TF09;H3BNG9;H3BPA0;Q9NP97-2;Q7Z4M1;H3BQI1	Dynein light chain roadblock-type 1;Dynein light chain roadblock-type 2	DYNLRB1
1481	0.0358	1.18676	0.13257	P47756-2;B1AK87;B1AK88	F-actin-capping protein subunit beta	CAPZB
683	0.0358	1.73408	0.13257	H7C341;O75533	Splicing factor 3B subunit 1	SF3B1
356	0.0367	1.31285	0.133774	Q9UM54-5;Q9UM54-2;Q9UM54-6;Q9UM54-4;Q9UM54-1;E7EW20;Q9UM54	Unconventional myosin-VI	MYO6
1621	0.0371	1.42146	0.135244	P61254;J3KTJ8;J3QRI7;J3QQQ9;J3QQV1;J3QRC4;J3KSS0	60S ribosomal protein L26	RPL26
1826	0.0375	-1.94613	0.136377	Q5T2B5;Q13617;Q13617-2;Q5T2B4;Q5T2B7	Cullin-2	CUL2
387	0.0376	-2.17537	0.136435	Q16836;E9PF18;Q16836-3;Q16836-2	Hydroxyacyl-coenzyme A dehydrogenase, mitochondrial	HADH
1208	0.038	-1.40406	0.137395	P11274-2;P11274;A9UF05;H0Y554	Breakpoint cluster region protein	BCR
2638	0.038	-1.31262	0.137395	Q9NZ45	CDGSH iron-sulfur domain-containing protein 1	CISD1
2579	0.0386	-1.12813	0.139234	Q9NQ86-4;Q9NQ86;E9PBG3;D6RAU9	E3 ubiquitin-protein ligase TRIM36	TRIM36
1678	0.0388	-1.25402	0.13988	P67775;P67775-2;E5RHC1;E7ESG8;H0YC23;E5RFI3;E5RHP4;H0YBN9;E5RI56;H3BV22;H3BTA2;P60510	Serine/threonine-protein phosphatase 2A catalytic subunit alpha isoform;Serine/threonine-protein phosphatase	PPP2CA
2496	0.0389	-1.29709	0.139919	Q9C0H9-5;Q9C0H9-2;Q9C0H9;Q9C0H9-4	SRC kinase signaling inhibitor 1	SRCIN1
690	0.0391	1.77743	0.140221	H9KV31;O15394;O15394-2	Neural cell adhesion molecule 2	NCAM2
1610	0.0395	1.78975	0.141591	P60953;Q5JYX0;P60953-1;F8WET9;B1AH79;G3V4H1;G3V476;Q9H4E5-2;P17081;Q9H4E5	Cell division control protein 42 homolog	CDC42
1320	0.0396	-1.25167	0.141667	P23284	Peptidyl-prolyl cis-trans isomerase B	PPIB
2436	0.0397	1.30922	0.14182	Q99963-4;Q99963;Q99963-3;Q99963-2;H3BRH8	Endophilin-A3	SH3GL3
1883	0.0398	1.29503	0.141885	Q15029-2;Q15029-3;Q15029;K7EP67	116 kDa U5 small nuclear ribonucleoprotein component	EFTUD2
2414	0.0399	-1.1705	0.141895	Q99250-2;Q99250;Q9NY46-4;Q9NY46-2;Q9NY46-3;Q9NY46;A8K0U1;P35499;J3QQZ1;P35498-3;P35498-2;P35498;E7EUE6;F8VWM7	Sodium channel protein type 2 subunit alpha	SCN2A
1315	0.0401	-1.32156	0.14225	P22626;P22626-2	Heterogeneous nuclear ribonucleoproteins A2/B1	HNRNPA2B1
2560	0.0401	1.23413	0.14225	Q9HCC0-2;Q9HCC0;D6RD67;D6R9R1;D6RDF7	Methylcrotonoyl-CoA carboxylase beta chain, mitochondrial	MCCC2
1176	0.0406	2.32867	0.143122	P09497;P09497-2;D6RJD1;H0Y9Q6	Clathrin light chain B	CLTB
550	0.0406	-1.33299	0.143122	O75334-4;G3V200;O75334-3;O75334;O75334-2;J3KNM3;O75334-5;O75334-6;H0YHK3;O75334-7;F8VYK7;F8W1Y8;H0YH95;F8VWR9;O75334-8;F8VWG6;F8VU88;H0YHJ4;H0YDW2;H0YIJ4	Liprin-alpha-2	PPFIA2
530	0.0406	-1.41635	0.143122	Q9C0D0;F8W882;Q4VY12;H0Y518;Q9C0D0-2;Q4VY13;Q5R356;H0Y3U1	Phosphatase and actin regulator 1	PHACTR1
1425	0.0405	1.18242	0.143122	P38606-2;P38606;C9JVW8;C9JA17	V-type proton ATPase catalytic subunit A	ATP6V1A
2254	0.0407	1.54585	0.143144	Q8TCJ2	Dolichyl-diphosphooligosaccharide--protein glycosyltransferase subunit STT3B	STT3B
1731	0.0408	-1.10819	0.143255	Q02252-2;Q02252;G3V4Z4	Methylmalonate-semialdehyde dehydrogenase [acylating], mitochondrial	ALDH6A1
2279	0.041	-1.37116	0.143545	Q8WXD9;J3QRN1;Q8WXE0-2;Q8WXE0	Caskin-1	CASKIN1
2189	0.0412	-1.25636	0.14384	Q8N0X7	Spartin	SPG20
1719	0.0412	1.17642	0.14384	Q01082;Q01082-2;Q01082-3;F8W6C1	Spectrin beta chain, non-erythrocytic 1	SPTBN1
828	0.0414	-1.29311	0.144361	O14490-2;O14490-3;O14490-6;O14490-5;O14490-4;A8MYR7;A8MXQ8	Disks large-associated protein 1	DLGAP1
2710	0.0415	1.43295	0.144376	Q9UJS0;Q9UJS0-2	Calcium-binding mitochondrial carrier protein Aralar2	SLC25A13
1618	0.0426	1.37537	0.147816	P61163;R4GMT0	Alpha-centractin	ACTR1A
745	0.0426	1.52532	0.147822	J3QRD1;P51648;P51648-2;I3L1M4;J3QKK9;J3QS00;J3KTG1;C9JGJ2;I3L0X1;J3KTD9;I3L2W1;K7EN73	Fatty aldehyde dehydrogenase	ALDH3A2
2225	0.043	1.23632	0.148507	Q8NBU5;Q8NBU5-2	ATPase family AAA domain-containing protein 1	ATAD1
1821	0.0429	-1.27136	0.148507	Q5SWX3;Q13555-5;Q13555-6;Q13555-10;Q13555-3;Q13555-4;Q13555-7;Q13555-9;Q13555-2;Q13555-8;Q13555;Q8WU40;H0Y6G2	Calcium/calmodulin-dependent protein kinase type II subunit gamma	CAMK2G
1468	0.0434	-1.26077	0.149574	P45985;P45985-2	Dual specificity mitogen-activated protein kinase kinase 4	MAP2K4
1056	0.044	-1.47238	0.151574	O95757;E9PDE8;D6RJ96	Heat shock 70 kDa protein 4L	HSPA4L
456	0.0443	-1.53647	0.152169	E9PR44;P02511;A0A024R3B9;E9PJL7;E9PNH7;E9PRA8;H0YCW8;E9PS12;E9PRS4	Alpha-crystallin B chain	CRYAB
2506	0.0444	-1.25528	0.152562	Q9H082;Q14088	Ras-related protein Rab-33B;Ras-related protein Rab-33A	RAB33B
1598	0.0445	-3.179	0.152642	P60174-1;P60174;P60174-4;U3KPZ0;U3KQF3;U3KPS5	Triosephosphate isomerase	TPI1
728	0.0446	1.26009	0.152647	J3QQT2;J3KRX5;P18621;P18621-3;J3KRB3;J3QS96;P18621-2;J3QLC8;J3KSJ0	60S ribosomal protein L17	RPL17
691	0.0447	-1.42535	0.152647	Q9Y566-3;Q9Y566;H9KV90;Q9Y566-2;M0QYB5	SH3 and multiple ankyrin repeat domains protein 1	SHANK1
1025	0.0448	-1.2446	0.152647	O94967-2;O94967;O94967-3;O94967-4;E9PR96;E9PKZ6;E9PN15;E9PNF6	WD repeat-containing protein 47	WDR47
831	0.0451	-1.13375	0.153473	O14531;Q5T0Q6	Dihydropyrimidinase-related protein 4	DPYSL4
72	0.0453	-1.27072	0.154029	H0Y645;B0QY35;B0QY34;P48730-2;P48730;P49674;H7BYT1;J3QQI9;B0QY36;H0Y2N6	Casein kinase I isoform delta;Casein kinase I isoform epsilon	CSNK1D
569	0.0457	-1.41815	0.15476	G5E9A7;Q09019;M0R0L4;R4GMW3;R4GMZ4	Dystrophia myotonica WD repeat-containing protein	DMWD
1906	0.0457	-1.31802	0.15476	Q15334	Lethal(2) giant larvae protein homolog 1	LLGL1
2122	0.0461	1.39661	0.155825	Q7Z6G3;H3BTW2;H3BQC7;H3BPH6	N-terminal EF-hand calcium-binding protein 2	NECAB2
1222	0.0466	-1.46559	0.156946	P12277;G3V4N7;H0YJG0;G3V461;H0YJK0;G3V2I1	Creatine kinase B-type	CKB
1485	0.0467	-1.33956	0.157035	P48058	Glutamate receptor 4	GRIA4
2138	0.047	-1.40854	0.157562	Q86UR5-8;Q86UR5-7;Q86UR5-6;Q86UR5-5;Q86UR5-4;Q86UR5;Q86UR5-3;Q86UR5-10;Q86UR5-13;Q86UR5-9;Q86UR5-12;H0YBU6;Q86UR5-2;E5RGM0;H0YBE7;Q86UR5-11;Q9UQ26-4;Q9UQ26-5;Q9UQ26-2;E9PFB6	Regulating synaptic membrane exocytosis protein 1	RIMS1
1568	0.0469	-2.25834	0.157562	P54578-2;P54578;A6NJA2;B7Z4N8;J3QQT6;J3KS55	Ubiquitin carboxyl-terminal hydrolase 14;Ubiquitin carboxyl-terminal hydrolase	USP14
1095	0.0473	2.77783	0.15847	P02730	Band 3 anion transport protein	SLC4A1
1667	0.0474	-2.90026	0.15847	P62937;P62937-2;F8WE65;C9J5S7;Q9Y536;F5H284;A0A075B759;E5RIZ5;A2BFH1	Peptidyl-prolyl cis-trans isomerase A;Peptidyl-prolyl cis-trans isomerase A, N-terminally processed;Peptidyl-prolyl cis-trans isomerase	PPIA
614	0.0479	-1.47994	0.159093	Q9P1A6-3;H0YBY6;Q9P1A6-2;Q9P1A6	Disks large-associated protein 2	DLGAP2
1250	0.0478	1.70283	0.159093	P15104	Glutamine synthetase	GLUL
1113	0.0479	-1.3742	0.159093	P04792;F8WE04;C9J3N8	Heat shock protein beta-1	HSPB1
971	0.0478	-1.30118	0.159093	O75396	Vesicle-trafficking protein SEC22b	SEC22B
1500	0.0483	1.25997	0.159568	P49418-2;P49418;H0Y7T8;S4R418;Q9UBW5-2;F5H0W4;Q9UBW5	Amphiphysin	AMPH
2325	0.0483	1.78362	0.159568	Q969X5-2;Q969X5	Endoplasmic reticulum-Golgi intermediate compartment protein 1	ERGIC1
1687	0.0482	2.12797	0.159568	P68871;F8W6P5;CON__Q3SX09;C9JRG0;A8MUF7;E9PBW4;CON__P02070;P69892;P69891;P02100	Hemoglobin subunit beta;LVV-hemorphin-7	HBB
841	0.0488	-1.17325	0.16114	O14787-2;A0A075B780;O14787;Q92973-2;Q92973;Q92973-3;K7ENW1;K7ESC1;E7EW37;S4R398	Transportin-2;Transportin-1	TNPO2
114	0.049	-1.26336	0.16143	Q9UPT5-2;B4DJ07;Q9UPT5-5;Q9UPT5-1;Q9UPT5-6;Q9UPT5	Exocyst complex component 7	EXOC7
2713	0.0494	1.48761	0.162204	Q9UJZ1;Q9UJZ1-2;F2Z2I8	Stomatin-like protein 2, mitochondrial	STOML2
991	0.0494	-1.12819	0.162204	O75896	Tumor suppressor candidate 2	TUSC2
1397	0.0501	-1.27457	0.164215	P32119;A6NIW5;P32119-2	Peroxiredoxin-2	PRDX2
105	0.0504	-1.19652	0.165089	B4DE60;Q9BRK0;Q9BRK0-2;H0YAC5	Receptor expression-enhancing protein 2	REEP2
2181	0.0507	-1.14195	0.165497	Q8IYB4-4;Q8IYB4-5;Q8IYB4-3;Q8IYB4-6;Q8IYB4-2;Q8IYB4;Q8IYB4-8;Q8IYB4-7;C9IZ09;C9JB85;C9JUZ5	PEX5-related protein	PEX5L
1017	0.0507	-1.26263	0.165497	O94875;O94875-11;O94875-7;O94875-9;O94875-3;O94875-8;O94875-2;O94875-4;O94875-12;O94875-10;H7BXR3;O94875-5;H7C1R7;H7BZK1;C9J3W4;C9JL62;C9IZ89;O94875-6;H7BZX1	Sorbin and SH3 domain-containing protein 2	SORBS2
2162	0.0511	-1.22939	0.165638	Q8IU85-2;Q8IU85	Calcium/calmodulin-dependent protein kinase type 1D	CAMK1D
366	0.051	-1.3705	0.165638	E9PBG7;E9PF82;Q13557-8;Q13557-10;Q13557-5;D6R938;Q13557;Q13557-6;Q13557-4;Q13557-11;Q13557-12;Q13557-9;Q13557-3;H0Y9C2;H0Y9J2	Calcium/calmodulin-dependent protein kinase type II subunit delta	CAMK2D
933	0.0512	1.29128	0.165638	O60506-4;O60506-3;O60506-2;O60506;O60506-5;F6UXX1	Heterogeneous nuclear ribonucleoprotein Q	SYNCRIP
2818	0.0511	-1.16534	0.165638	Q9Y3P9;Q9Y3P9-2;Q9Y3P9-3;Q9Y3P9-4	Rab GTPase-activating protein 1	RABGAP1
2238	0.051	-1.18158	0.165638	Q8NFX7-2;Q8NFX7;F8VZZ2	Syntaxin-binding protein 6	STXBP6
2308	0.0514	-1.254	0.166098	Q92777;Q92777-2	Synapsin-2	SYN2
2532	0.0516	1.33631	0.166243	Q9H490-2;Q9H490	Phosphatidylinositol glycan anchor biosynthesis class U protein	PIGU
2423	0.0515	1.42793	0.166243	Q99623;J3KPX7;F5GY37;Q99623-2;F5GWA7;F5H3X6;F5H0C5;F5H2D2;U3KPZ5	Prohibitin-2	PHB2
1680	0.0522	2.12742	0.167907	P67936;P67936-2;K7ERG3;K7ENT6;P07951-3;K7EMU5;K7EPV9;U3KQK2;H0YL80;K7EPB9	Tropomyosin alpha-4 chain	TPM4
1236	0.0525	1.93985	0.168218	P14136;P14136-3;P14136-2;K7EKH9;K7EJU1;K7ELP4;K7EKH6;B4DIR1;K7EJK1;K7EPI4;K7EPT8;U3KPR1;CON__H-INV:HIT000292931;CON__Q61726	Glial fibrillary acidic protein	GFAP
926	0.0526	-1.34121	0.168218	O60331-4;O60331;O60331-2;O60331-3;Q99755-2;Q99755-4;Q99755-3;A6PW57;Q99755;O14986-3;O14986;O14986-2;A2A3N6	Phosphatidylinositol 4-phosphate 5-kinase type-1 gamma	PIP5K1C
1200	0.0524	1.24426	0.168218	P11166;C9JIM8	Solute carrier family 2, facilitated glucose transporter member 1	SLC2A1
253	0.0528	-1.7184	0.168481	P35908;CON__P35908;CON__Q6NXH9	Keratin, type II cytoskeletal 2 epidermal	KRT2
1396	0.0527	1.6992	0.168481	P32004-3;P32004-2;P32004;E9PHJ4;E7EMY4;E7EVM4;E7EPI4;H0Y5C3	Neural cell adhesion molecule L1	L1CAM
1117	0.0531	1.52036	0.169042	Q99878;Q96KK5;Q9BTM1;Q93077;Q7L7L0;P20671;P0C0S8;P04908;H0YFX9;Q16777;Q6FI13;P16104;Q9BTM1-2;Q96QV6;Q71UI9-5;REV__H0Y672;REV__E7EQ67;REV__H7BY63;REV__Q8NB25-4;REV__Q8NB25-2;REV__Q8NB25-3;REV__Q8NB25	Histone H2A type 1-J;Histone H2A type 1-H;Histone H2A.J;Histone H2A type 1-C;Histone H2A type 3;Histone H2A type 1-D;Histone H2A type 1;Histone H2A type 1-B/E;Histone H2A;Histone H2A type 2-C;Histone H2A type 2-A;Histone H2A.x;Histone H2A type 1-A	HIST1H2AJ
700	0.0534	1.25304	0.169884	I3L397;P63241;P63241-2;I3L504;Q6IS14;F8WCJ1;C9J7B5;C9J4W5;Q9GZV4	Eukaryotic translation initiation factor 5A-1;Eukaryotic translation initiation factor 5A-1-like	EIF5A
2061	0.0537	-1.28345	0.170691	Q6P2E9-2;Q6P2E9;I3L2F4	Enhancer of mRNA-decapping protein 4	EDC4
1686	0.0549	-2.94156	0.174118	P68402;P68402-3;P68402-2;J3KNE3;P68402-4	Platelet-activating factor acetylhydrolase IB subunit beta	PAFAH1B2
2048	0.0551	-1.48173	0.174326	Q6IBS0;D6RG15;H0Y858;H7C5I2;Q12792-4;F8VS81;Q12792;Q12792-3;Q9NR96-4	Twinfilin-2	TWF2
1175	0.0561	2.63994	0.177259	P09496-3;P09496;P09496-2;P09496-4;C9J8P9;P09496-5;F8WF69	Clathrin light chain A	CLTA
1031	0.0563	-1.17495	0.177281	O95140;O95140-2;Q5JXC5;Q8IWA4-2;H7C5H5;Q8IWA4-3	Mitofusin-2	MFN2
625	0.0562	1.34308	0.177281	Q13362-2;Q13362-3;Q13362;Q13362-4;H0YJ75;Q13362-5;Q96B13;H0YN84;G3V2U3	Serine/threonine-protein phosphatase 2A 56 kDa regulatory subunit gamma isoform	PPP2R5C
1296	0.0563	1.20192	0.177281	P21281;H0YC04;C9JL73;P15313;H0YAT8;E5RGH6;C9J5E3;C9JNS9;H0YC45;C9JZ02	V-type proton ATPase subunit B, brain isoform	ATP6V1B2
1635	0.0569	-1.21591	0.178222	P62191;P62191-2	26S protease regulatory subunit 4	PSMC1
2033	0.0569	-1.25607	0.178222	Q92974-3;Q92974-2;Q92974;Q5VY93;V9GYM8;V9GZ14;V9GYF0;V9GYF5;V9GYG5;V9GZ58	Rho guanine nucleotide exchange factor 2	ARHGEF2
1008	0.0568	-1.50288	0.178222	O94811	Tubulin polymerization-promoting protein	TPPP
1502	0.057	-1.34919	0.178246	P49588;H3BPK7	Alanine--tRNA ligase, cytoplasmic	AARS
1111	0.0571	-1.16285	0.178246	P04350;M0QY85;M0R278;M0QZL7;M0QYM7;M0R0X0;M0QY37;M0QX14;M0R042;M0R1I1	Tubulin beta-4A chain	TUBB4A
1405	0.0581	1.25763	0.180659	P35268;K7EJT5;K7EP65;K7EKS7;K7ELC4;K7EMH1;K7ERI7	60S ribosomal protein L22	RPL22
180	0.0581	1.2446	0.180659	B9ZVM7;Q6LCR0;E7ENI6;E9PDL4;Q05084-3;Q05084;Q05084-2;C9J3Y4;C9J8Y3;C9IZC7;F8WET5;Q6LCT9;F8WBQ1;Q8NDH6	Islet cell autoantigen 1	ICA1
1519	0.0581	1.70121	0.180659	P50213;H0YL72;P50213-2;H0YLI6;H0YMU3;H0YKD0;H0YM64;H0YNF5;H0YM46	Isocitrate dehydrogenase [NAD] subunit alpha, mitochondrial	IDH3A
2509	0.0584	-1.22192	0.180885	Q9H0F7;Q9H0F7-2;C9IZ13;H7C5H6	ADP-ribosylation factor-like protein 6	ARL6
966	0.0583	1.4556	0.180885	O75367-2;O75367-3;O75367;D6RCF2;B4DJC3	Core histone macro-H2A.1;Histone H2A	H2AFY
1780	0.0585	1.61297	0.180885	Q12931-2;Q12931;I3L0K7;I3L239;I3L253	Heat shock protein 75 kDa, mitochondrial	TRAP1
1979	0.0586	-2.50805	0.180885	Q58FF8	Putative heat shock protein HSP 90-beta 2	HSP90AB2P
1345	0.0593	-1.2066	0.182687	P26232-2;P26232-5;P26232;P26232-3;P26232-6;P26232-4;C9IZ88;B9A010;C9J144;B8ZZE7	Catenin alpha-2	CTNNA2
587	0.0592	-1.42751	0.182687	Q5VWQ8-3;Q5VWQ8-4;Q5VWQ8-2;H0Y3A3;Q5VWQ8-5;Q5VWQ8;F6R503;F8WA47	Disabled homolog 2-interacting protein	DAB2IP
1489	0.06	1.20245	0.184563	P48426-2;P48426;Q5JUT3;H7BXS3;Q5JUT2;S4R320	Phosphatidylinositol 5-phosphate 4-kinase type-2 alpha	PIP4K2A
2501	0.0602	-1.27552	0.18482	Q9GZT4;V9GYE8;Q3ZK31;I3L4W4;I3L3N0;I3L4B4	Serine racemase	SRR
346	0.0604	1.37289	0.185079	E7EUY0;P78527-2;P78527;F5GX40	DNA-dependent protein kinase catalytic subunit	PRKDC
14	0.0605	1.38679	0.185079	A0A075B7D9;P35637-2;P35637;H3BPE7;Q92804-2;Q92804	RNA-binding protein FUS;TATA-binding protein-associated factor 2N	FUS
388	0.0608	-1.36456	0.185845	U3KPX1;E9PF46;F8WA34;P14621;U3KPX8;U3KQL2	Acylphosphatase;Acylphosphatase-2	ACYP2
566	0.0611	-1.12489	0.186548	O95248;G5E933;O95248-4;H0Y5W8	Myotubularin-related protein 5	SBF1
2508	0.0614	-1.32161	0.187171	Q9H0E2;F2Z2Y8;E7EN89;E9PP67;E9PQ25;Q9H0E2-2;E9PNS3	Toll-interacting protein	TOLLIP
2269	0.0617	1.21837	0.187678	Q8WUW1;Q8WUW1-2	Protein BRICK1	BRK1
1867	0.0621	-1.31887	0.1885	Q14669-4;Q14669;Q14669-2;Q14669-3;H7C2Y1	E3 ubiquitin-protein ligase TRIP12	TRIP12
2651	0.0621	1.76792	0.1885	Q9P032	NADH dehydrogenase [ubiquinone] 1 alpha subcomplex assembly factor 4	NDUFAF4
1948	0.0624	1.17464	0.18895	Q16864;Q16864-2	V-type proton ATPase subunit F	ATP6V1F
2180	0.0628	1.23962	0.189947	Q8IY17-5;Q8IY17-2;Q8IY17-3;Q8IY17;Q8IY17-4;M0R2C2;M0R2K2;M0QYT1	Neuropathy target esterase	PNPLA6
1875	0.0629	1.80514	0.189975	Q14894;I3L325;I3NI53;I3L2W5;I3L3Y1;I3L3J9	Thiomorpholine-carboxylate dehydrogenase	CRYM
289	0.063	1.52731	0.189992	D6RH20;G5EA06;Q92552;Q92552-2;D6RJC7	28S ribosomal protein S27, mitochondrial	MRPS27
2523	0.0631	-1.25472	0.189992	Q9H2M9;F8WDJ2;Q9H2M9-2	Rab3 GTPase-activating protein non-catalytic subunit	RAB3GAP2
1885	0.0632	-1.46117	0.190019	Q15042-4;Q15042;Q15042-3	Rab3 GTPase-activating protein catalytic subunit	RAB3GAP1
1161	0.0637	2.08193	0.19107	P08572	Collagen alpha-2(IV) chain;Canstatin	COL4A2
2249	0.0637	-1.3613	0.19107	Q8TBF8;H0YN94;H0YN47;H0YLQ5;H0YKW2;H0YKL6;H0YMF2;H0YKQ6;H0YMX7	Protein FAM81A	FAM81A
623	0.0639	-1.25575	0.191262	Q9H8H3;H0YI09;F8VQX6	Methyltransferase-like protein 7A	METTL7A
2041	0.0641	-1.14552	0.191742	Q684P5-3;Q684P5-2;Q684P5	Rap1 GTPase-activating protein 2	RAP1GAP2
40	0.0643	-1.25799	0.191949	Q9P0U1;A6NIV2	Mitochondrial import receptor subunit TOM7 homolog	TOMM7
555	0.0645	-1.33634	0.192357	G3V3D6;Q8WV16-4;Q8WV16-2;Q8WV16-3;Q8WV16-5;Q8WV16	DDB1- and CUL4-associated factor 4	DCAF4
1466	0.0647	1.43123	0.192521	P45954-2;P45954	Short/branched chain specific acyl-CoA dehydrogenase, mitochondrial	ACADSB
1247	0.0653	-1.31669	0.194181	P14923	Junction plakoglobin	JUP
957	0.0654	1.18385	0.194217	O75165;H0Y8Q2	DnaJ homolog subfamily C member 13	DNAJC13
1416	0.0656	-1.27922	0.194273	P36405	ADP-ribosylation factor-like protein 3	ARL3
2777	0.0658	-1.24	0.194615	Q9Y263;E5RIM3;H0YBW4;H0YC16	Phospholipase A-2-activating protein	PLAA
2161	0.0661	1.2707	0.194788	Q86YS7;Q86YS7-2;Q86YS7-3;Q86YS7-4;Q86YS7-5;H0YFC4;H0YGU7	C2 domain-containing protein 5	C2CD5
193	0.0661	-1.39493	0.194788	C9J2C4;O75190-2;O75190-3;O75190;C9JB42;C9JDR7;C9JDX6;F8WCZ4;C9J2P2;E9PH18;C9JN01;Q8WWF6;Q7Z6W7	DnaJ homolog subfamily B member 6	DNAJB6
2503	0.0659	-1.21098	0.194788	Q9GZY8-2;Q9GZY8;Q9GZY8-5;H7C433;Q9GZY8-4;Q9GZY8-3;E9PPW6;C9JHF5;E9PQX8	Mitochondrial fission factor	MFF
1439	0.0665	1.20828	0.195666	P41252;J3KR24;Q5TCD1;Q5TCC4	Isoleucine--tRNA ligase, cytoplasmic	IARS
1876	0.0666	-1.40216	0.195699	Q14974;Q14974-2;J3KTM9;J3QR48;J3QRG4	Importin subunit beta-1	KPNB1
2512	0.0669	1.39037	0.196205	Q9H1E5;E9PIN7	Thioredoxin-related transmembrane protein 4	TMX4
445	0.0676	-1.36597	0.198094	E9PMR6;Q9NZN5-2;Q9NZN5	Rho guanine nucleotide exchange factor 12	ARHGEF12
1067	0.0686	-1.24465	0.200792	O96011;O96011-2;H7C3V6	Peroxisomal membrane protein 11B	PEX11B
1257	0.0692	-1.36484	0.202266	P16435;H0Y4R2;E7EMD0;E7EWU0	NADPH--cytochrome P450 reductase	POR
2711	0.0698	-1.52915	0.203505	Q9UJU6;Q9UJU6-2;Q9UJU6-3;Q9UJU6-5;H0Y5J4;B4DDD6;Q9UJU6-4;B4DDP6;F2Z2V3;F8WB73;F8WCK3;F2Z3E3;F8WC20;F8WBB2;F8WFE1;F8WBG8	Drebrin-like protein	DBNL
2409	0.0699	-1.22316	0.203505	Q96S97;C9JJV6;C9JZL8;C9J5M0;C9JC07	Myeloid-associated differentiation marker	MYADM
1036	0.0708	1.33792	0.205848	O95197-2;O95197;O95197-7;O95197-4;F5H891;F5GWG7;F5H617	Reticulon-3	RTN3
1386	0.0709	-1.35598	0.205967	P31153-2;P31153;Q00266	S-adenosylmethionine synthase isoform type-2	MAT2A
1121	0.0711	-1.31488	0.206291	P05129;P05129-2;M0R0I9;H7BZ60	Protein kinase C gamma type	PRKCG
1180	0.0713	1.96513	0.206396	P09669	Cytochrome c oxidase subunit 6C	COX6C
2345	0.0725	-1.37305	0.209812	Q96DA2	Ras-related protein Rab-39B	RAB39B
2412	0.0727	-1.18887	0.210053	Q96T76;Q96T76-8;Q96T76-9;Q96T76-5;Q5T454;Q96T76-7;H7C1W5;B0QZ77;H0Y7V3;H0Y746	MMS19 nucleotide excision repair protein homolog	MMS19
1724	0.075	-1.18313	0.213602	Q01813;Q5VSR5;V9GYV7	6-phosphofructokinase type C	PFKP
112	0.075	-1.79611	0.213602	B4DIH5;P61201;P61201-2;H0YMC2;H0YKU5;H0YM03	COP9 signalosome complex subunit 2	COPS2
2160	0.0742	-1.15485	0.213602	Q86YR5-4;Q86YR5;Q86YR5-3	G-protein-signaling modulator 1	GPSM1
1961	0.0747	1.29305	0.213602	Q3SXM5;Q3SXM5-2;H3BQI7;H3BT52;H3BNH5	Inactive hydroxysteroid dehydrogenase-like protein 1	HSDL1
442	0.075	1.24658	0.213602	E9PM75;Q9NTG7;Q9NTG7-2;E9PK80;E9PN58;E9PNA0	NAD-dependent protein deacetylase sirtuin-3, mitochondrial	SIRT3
2630	0.0751	1.25847	0.213602	Q9NX40;D6RG39;D6RIT9;Q9NX40-3;Q9NX40-2;Q9NX40-4;D6RDK6;D6RBN5;D6R918;D6RBC5;D6RDI5;D6RI08;D6RA54;D6RC55;D6RDK1;D6RIV2;D6R9T5;D6RF07	OCIA domain-containing protein 1	OCIAD1
334	0.0748	-1.25207	0.213602	E7ESK9;Q9Y2G0;H7BXG9;Q9Y2G0-3;Q9Y2G0-2;E5RJS1	Protein EFR3 homolog B	EFR3B
2084	0.0751	-1.42571	0.213602	Q6ZSY5	Protein phosphatase 1 regulatory subunit 3F	PPP1R3F
217	0.0746	-1.26321	0.213602	C9JJ34;P43487-2;P43487;C9JXG8;C9JDM3;C9JGV6;C9JIC6;B3KUP2	Ran-specific GTPase-activating protein	RANBP1
2260	0.0751	-1.37848	0.213602	Q8TDC3-2;Q8TDC3;J3KNK0;Q8TDC3-3;K7EN26	Serine/threonine-protein kinase BRSK1	BRSK1
2608	0.0744	-1.25241	0.213602	Q9NT62-2;Q9NT62;F8WDI0	Ubiquitin-like-conjugating enzyme ATG3	ATG3
437	0.0754	1.19933	0.213925	E9PLL6;P46776;E9PJD9;E9PLX7	60S ribosomal protein L27a	RPL27A
1774	0.0754	1.27809	0.213925	Q12768;E7EQI7	WASH complex subunit strumpellin	KIAA0196
1584	0.0757	-1.45573	0.214441	P55809;E9PDW2;P55809-2	Succinyl-CoA:3-ketoacid coenzyme A transferase 1, mitochondrial	OXCT1
750	0.0758	1.67611	0.214441	J3QSU6;P24821-4;P24821;E9PC84;P24821-6;P24821-5;P24821-2;P24821-3;F5H7V9;H0YGZ3	Tenascin	TNC
746	0.0764	-1.19926	0.215853	P19105;O14950;J3QRS3;P24844;J3KTJ1;P24844-2	Myosin regulatory light chain 12A;Myosin regulatory light chain 12B;Myosin regulatory light polypeptide 9	MYL12A
251	0.0767	-1.7365	0.216335	P13645;CON__P13645;CON__P02535-1;Q7Z3Y7;CON__Q7Z3Y7;CON__Q148H6;CON__P05784;Q7Z3Z0;CON__Q7Z3Z0;Q7Z3Y8;CON__Q7Z3Y8;K7EMD9;P13646-2;F8VZY9;O76013-2;P05783;Q14532;CON__Q14532;O76014;CON__A2AB72;O76015;CON__O76015;O76013;CON__O76013;Q7Z3Y9;CON__Q7Z3Y9;CON__O76014;Q2M2I5;CON__Q2M2I5	Keratin, type I cytoskeletal 10	KRT10
1423	0.0772	-1.24836	0.217384	P37235;E9PC71;C9JW46	Hippocalcin-like protein 1	HPCAL1
1896	0.0775	-1.46859	0.218095	Q15121;Q15121-2;B1AKZ5	Astrocytic phosphoprotein PEA-15	PEA15
2233	0.0778	1.31277	0.218467	Q8NE86-3;Q8NE86;Q8NE86-2;S4R468	Calcium uniporter protein, mitochondrial	MCU
2348	0.0786	1.29033	0.220313	Q96E17	Ras-related protein Rab-3C	RAB3C
1361	0.0792	-1.49074	0.221217	P27986-3;P27986-2;P27986;P27986-4;H0YBC2;P27986-5;E5RHI0;E5RGI8;E5RJY0	Phosphatidylinositol 3-kinase regulatory subunit alpha	PIK3R1
2525	0.0792	-1.23183	0.221217	Q9H2X9-2;Q9H2X9;Q9Y666;B7Z3T3;Q5VZ42;V9GYL3;H0YB78;REV__O75037-3;REV__O75037-4;REV__O75037-2;REV__O75037	Solute carrier family 12 member 5	SLC12A5
2302	0.0792	-1.22805	0.221217	Q92616	Translational activator GCN1	GCN1L1
1172	0.0795	1.22815	0.221882	P09471-2	Guanine nucleotide-binding protein G(o) subunit alpha	GNAO1
1728	0.08	-1.31084	0.222918	Q02156;E9PBI2;P24723-2;P24723;G3V5F8;G3V3E7;G3V304;G3V4Q9;G3V5U5;C9JR22;G3V4X4;G3V4L3;G3V4Q6	Protein kinase C epsilon type	PRKCE
235	0.0805	1.19965	0.223963	F8WBS5;F8WB72;C9K025;P18077	60S ribosomal protein L35a	RPL35A
673	0.0809	-1.21006	0.224407	O14578-3;H7BYJ3;O14578;O14578-4;F5H4K4	Citron Rho-interacting kinase	CIT
1168	0.0809	-2.06914	0.224407	P09382	Galectin-1	LGALS1
1306	0.081	1.29751	0.224424	P21912	Succinate dehydrogenase [ubiquinone] iron-sulfur subunit, mitochondrial	SDHB
920	0.0813	-1.3117	0.224937	O60268-3;O60268;H3BMU3;O60268-2;H3BNA7	Uncharacterized protein KIAA0513	KIAA0513
1654	0.0815	1.17247	0.225263	P62753;A2A3R7;A2A3R5	40S ribosomal protein S6	RPS6
1939	0.0821	-1.81129	0.226427	Q16658;C9JFC0;C9JPH9	Fascin	FSCN1
22	0.0827	-1.2381	0.22678	A2A3C4;A2A3C1;A2A3C3;A2A3C6;O60241-4;A2A3C2;O60241-3;O60241-2;O60241	Brain-specific angiogenesis inhibitor 2	BAI2
1144	0.0827	1.13438	0.22678	P07384;E9PLX0;E9PJJ3;E9PLC9;E9PMC6;E9PJA6;E9PSA6;E9PQB3;E9PRM1;E9PIA9;E9PL37	Calpain-1 catalytic subunit	CAPN1
1205	0.0826	1.28106	0.22678	P11217;P11217-2;P06737-2;E9PK47;P06737	Glycogen phosphorylase, muscle form	PYGM
209	0.0825	1.0938	0.22678	C9JEX3;Q13614-2;Q13614	Myotubularin-related protein 2	MTMR2
887	0.0824	-1.19999	0.22678	O43295-2;O43295;O43295-3	SLIT-ROBO Rho GTPase-activating protein 3	SRGAP3
1209	0.0829	1.30083	0.226848	P11277-3;P11277;P11277-2;H0YJE6	Spectrin beta chain, erythrocytic	SPTB
892	0.083	1.18979	0.22696	O43399-6;O43399-2;O43399-4;O43399;O43399-3;O43399-5;O43399-7	Tumor protein D54	TPD52L2
1649	0.0832	1.2284	0.226999	P62424;Q5T8U3;Q5T8U2	60S ribosomal protein L7a	RPL7A
2326	0.0833	1.16126	0.226999	Q969Z0;C9IZN7;Q969Z0-2;C9J7P5;H7C4R5	Protein TBRG4	TBRG4
2123	0.0835	-1.30257	0.227316	Q7Z6G8-3;Q7Z6G8-2;Q7Z6G8-5;Q7Z6G8-4;H0YI72;Q7Z6G8-7	Ankyrin repeat and sterile alpha motif domain-containing protein 1B	ANKS1B
1952	0.0838	-1.23863	0.227697	Q27J81-2;Q27J81;Q27J81-3	Inverted formin-2	INF2
197	0.0843	-1.25562	0.228978	Q9BTE6;C9J5N1;Q9BTE6-2;Q9BTE6-3;L7N2F4;K7EQ85	Alanyl-tRNA editing protein Aarsd1	AARSD1
2034	0.0849	1.69784	0.230241	Q5W0J0;Q9NP72;Q9NP72-2;Q9NP72-3;H0Y6T8	Ras-related protein Rab-18	RAB18
1714	0.0852	-1.22255	0.230484	Q00535;Q00535-2;F8VXD2;K7ELV5;F8VYH9;P11802-2;F8VZZ0;E5RIU6;F8VTV8;F8VWX7;F8VZ51;K7EJ83;E7ESI2;P24941-2;P06493;P24941;P11802;Q00526;Q00534;G3V5T9;Q96Q40-2;P50750;P50750-2;J3QSD7;Q9NYV4-3;Q14004-2;Q9NYV4-2;Q9NYV4;Q14004	Cyclin-dependent kinase 5	CDK5
2416	0.0852	-1.65256	0.230484	Q99426;K7EP07;K7EK42;Q99426-2;K7EL99	Tubulin-folding cofactor B	TBCB
1323	0.0859	1.15061	0.230537	P23396;P23396-2;E9PL09;F2Z2S8;H0YCJ7;E9PPU1;H0YF32;H0YEU2;E9PQ96;E9PJH4;E9PK82;E9PSF4;E9PQX2;H0YES8;E9PJN9	40S ribosomal protein S3	RPS3
1559	0.0859	-1.10088	0.230537	P53677;E5RJ52;E7ER80;P53677-2;H0YBA0;H0YBM0;H0YAY4;E5RGF3;E5RI83	AP-3 complex subunit mu-2	AP3M2
1072	0.0859	-1.27928	0.230537	P00390-5;P00390-4;P00390-2;P00390-3;P00390;H0YC68;E5RI06	Glutathione reductase, mitochondrial	GSR
2719	0.0858	1.19679	0.230537	Q9UKU7;Q9UKU7-2;Q9UKU7-3;E9PLS3	Isobutyryl-CoA dehydrogenase, mitochondrial	ACAD8
1613	0.0859	1.26234	0.230537	P61026;H0YLJ8;H0YL94;P62820-3	Ras-related protein Rab-10	RAB10
2839	0.0856	-1.44956	0.230537	Q9Y5R8;I3L3V5;I3L3S0;I3L1R8	Trafficking protein particle complex subunit 1	TRAPPC1
2490	0.0865	1.30496	0.231779	Q9C040;Q9C040-2;C9JVI3;E9PMW5;C9J084	Tripartite motif-containing protein 2	TRIM2
1470	0.0869	-1.48395	0.232559	P46109	Crk-like protein	CRKL
1268	0.0878	1.43051	0.234518	P17655;P17655-2	Calpain-2 catalytic subunit	CAPN2
119	0.0882	1.39844	0.235471	B4DLN1;B4E1E9;Q9UBX3;Q9UBX3-2;P52815;I3L1E8	Mitochondrial dicarboxylate carrier	SLC25A10
1822	0.089	-1.28027	0.236969	Q13574-6;Q13574-2;Q13574-4;Q13574-7;Q13574-5;Q13574-3;Q13574;E9PNL8;H0YDN6;H0YEG2;E9PNZ3	Diacylglycerol kinase zeta	DGKZ
548	0.089	-1.19559	0.236969	Q07157-2;G5E9E7;Q07157;G3V1L9;H0YKB1;H0YLT6	Tight junction protein ZO-1	TJP1
1750	0.0896	1.50015	0.238197	Q06124-3;Q06124-2;Q06124;H0YF12	Tyrosine-protein phosphatase non-receptor type 11	PTPN11
1851	0.0902	1.31991	0.239356	Q14203-6;Q14203;Q14203-2;Q14203-3;Q14203-4;E7EX90;Q14203-5;Q6AWB1;E7EWF7;C9JZA4;C9JTE5;C9JJN7;C9JJD0;C9JKG6;E9PCY0;C9J1B7	Dynactin subunit 1	DCTN1
393	0.0903	-1.16412	0.239424	E9PFH7;Q9UPT6;Q9UPT6-2;O60271-5;O60271-3;O60271-4;O60271-2;O60271;O60271-9	C-Jun-amino-terminal kinase-interacting protein 3	MAPK8IP3
228	0.091	1.21317	0.240774	Q9NX63;C9JRZ6;F8WAR4;F8WD73	Coiled-coil-helix-coiled-coil-helix domain-containing protein 3, mitochondrial	CHCHD3
2642	0.091	1.37454	0.240774	Q9NZJ7-2;Q9NZJ7;H0Y8C3;Q5TDC2;Q9NZJ7-3;B4E0C5;H7C196	Mitochondrial carrier homolog 1	MTCH1
2733	0.0914	1.33328	0.241287	Q9ULP9-2;Q9ULP9;H3BTP5;H3BQ06;H3BV07	TBC1 domain family member 24	TBC1D24
2687	0.0915	-1.24474	0.24144	Q9UFM8;Q9Y639-4;Q9Y639-5;Q9Y639;Q9Y639-3;Q9Y639-1;H3BQ94;H3BU51	Neuroplastin	NPTN
2770	0.0919	-1.21348	0.242216	Q9UQB8-3;Q9UQB8-5;Q9UQB8-4;Q9UQB8-6;Q9UQB8-2;Q9UQB8;I3L4C2;B4DWA1;I3L2M4;I3L327;I3L1C8;I3L3C6;I3L125;I3L3J7;I3L3C5;I3L526;I3L0M4;I3L4A3;I3L0Y9;I3L2J6;I3L113	Brain-specific angiogenesis inhibitor 1-associated protein 2	BAIAP2
1037	0.0923	1.16805	0.242866	O95197-3;O95197-5;O95197-6;B7Z4M1	Reticulon-3	RTN3
135	0.0927	-1.33405	0.243266	Q15435-5;Q15435-4;B5MBZ8;Q15435-3;C9JD73;C9J177;Q15435-2;H7C003;Q15435	Protein phosphatase 1 regulatory subunit 7	PPP1R7
2709	0.0926	-1.27053	0.243266	Q9UJF2;Q9UJF2-2;H0Y638	Ras GTPase-activating protein nGAP	RASAL2
2347	0.0931	1.32374	0.24363	Q96DV4;Q96DV4-2	39S ribosomal protein L38, mitochondrial	MRPL38
2019	0.0932	-1.28209	0.24363	Q9BSD7;Q5TDF0	Cancer-related nucleoside-triphosphatase	NTPCR
421	0.093	-1.18204	0.24363	E9PJP2;Q5TF21;H3BRB8;H3BSE6;J3QL92;X6R3R3;O94964-4;H0YDM2;O94964;O94964-2	Protein SOGA3	SOGA3
2481	0.0935	-1.1883	0.244231	Q9BZ71-3;Q9BZ71;Q9BZ71-2;I3L1K1	Membrane-associated phosphatidylinositol transfer protein 3	PITPNM3
1710	0.094	-1.25107	0.24487	Q00013-2;Q00013-3;Q00013;C9J9J4;C9JB34;A8MTH1	55 kDa erythrocyte membrane protein	MPP1
152	0.094	-1.25638	0.24487	B7Z2T4;E9PN83;Q15700;Q15700-2;B7Z264;Q15700-3;Q15700-4;E9PIW2;Q15700-5;B5MCC5;Q6ZSU2;F8W750;H7C325;A8MUT9;A8MVA8;E9PIJ9;E9PQT9;C9JFF9;E9PRL2;E9PPV7	Disks large homolog 2	DLG2
2047	0.0943	-1.33649	0.245189	Q6H8Q1-8;Q6H8Q1-3;Q6H8Q1-7;Q6H8Q1-2;Q6H8Q1-5;Q6H8Q1;Q6H8Q1-9;Q6H8Q1-6;F5GYR0;Q6H8Q1-4;D6RAL0	Actin-binding LIM protein 2	ABLIM2
1898	0.0948	-1.29435	0.246281	Q15149-8;Q15149-7;Q15149-9;Q15149-5;Q15149-4;Q15149-6;Q15149-3;Q15149-2;Q15149;E9PMV1;H0YDN1;A0A075B730;E9PKG0;P58107;E9PIA2;E9PQ28	Plectin	PLEC
1262	0.0949	-1.21208	0.246281	P17252;J3KRN5	Protein kinase C alpha type	PRKCA
861	0.0953	-1.34156	0.246849	O15083;H7C4G9	ERC protein 2	ERC2
2631	0.0954	-1.03469	0.246863	Q9NX47	E3 ubiquitin-protein ligase MARCH5	MARCH5
1104	0.0955	1.41689	0.246899	P03928	ATP synthase protein 8	MT-ATP8
1971	0.0958	-1.16578	0.24714	Q4V328;Q4V328-4;Q4V328-2;A0A075B793;Q4V328-3	GRIP1-associated protein 1	GRIPAP1
2536	0.0961	-1.11205	0.247509	Q9H4M9;C9JC03;C9J2Z4;C9JDQ8;C9JIJ3;C9IZH1	EH domain-containing protein 1	EHD1
2665	0.0961	-1.16803	0.247509	Q9P260-2;Q9P260;A0A075B785;A0A075B768	LisH domain and HEAT repeat-containing protein KIAA1468	KIAA1468
2367	0.097	1.17301	0.24946	Q96HY6-2;Q96HY6	DDRGK domain-containing protein 1	DDRGK1
832	0.0971	1.16452	0.24948	O14548;E5RJZ1;H0YBD2	Cytochrome c oxidase subunit 7A-related protein, mitochondrial	COX7A2L
918	0.0978	-1.24584	0.250827	O60242;B7Z1K0;J3KMY8	Brain-specific angiogenesis inhibitor 3	BAI3
2858	0.0983	-1.21172	0.251696	Q9Y6K8;Q9Y6K8-3;Q9Y6K8-2;E9PQQ8;E9PIS7;H0YEZ1	Adenylate kinase isoenzyme 5	AK5
1989	0.0986	-1.26784	0.252158	Q5JU85;Q5JU85-2;Q5JU85-3	IQ motif and SEC7 domain-containing protein 2	IQSEC2
1151	0.0996	-1.22119	0.254367	P08107;P08107-2;V9GZ37	Heat shock 70 kDa protein 1A/1B	HSPA1A
5	0.1001	-1.92392	0.255396	P01834;A0A075B6H6	Ig kappa chain C region	IGKC
2627	0.1004	2.08245	0.255999	Q9NWU2	Glucose-induced degradation protein 8 homolog	GID8
1748	0.1008	-1.1816	0.256208	Q05655;Q05655-2;C9K0E3;C9JZU8;C9J9P1;Q04759-3;Q04759-2;Q04759	Protein kinase C delta type;Protein kinase C delta type regulatory subunit;Protein kinase C delta type catalytic subunit	PRKCD
1933	0.1007	1.22279	0.256208	Q16537-2;Q16537;Q16537-3;H0YJZ3	Serine/threonine-protein phosphatase 2A 56 kDa regulatory subunit epsilon isoform	PPP2R5E
802	0.1012	-1.14115	0.256907	O00186	Syntaxin-binding protein 3	STXBP3
1170	0.1013	1.33364	0.256925	Q5T7C4;Q5T7C6;P09429;B2RPK0;P23497	High mobility group protein B1;Putative high mobility group protein B1-like 1	HMGB1
1909	0.1015	-1.21947	0.257059	Q15366-6;Q15366-3;Q15366;Q15366-2;H3BRU6;Q15366-7;F8VZX2;B4DXP5;Q15366-4;Q15366-5;F8W0G4;F8VXH9;F8W1G6;J3QT27;P57721-2;P57721-3;P57721-5;E9PFP8;P57721-4;P57721;H3BSS4;F8VRH0;H3BND9	Poly(rC)-binding protein 2	PCBP2
2418	0.1021	-1.20012	0.257873	Q99569-2;Q99569	Plakophilin-4	PKP4
1713	0.1021	-1.17982	0.257873	Q00341;Q00341-2;H0Y394;H7C0A4;C9JHS7;C9JHZ8;C9JES8;C9JZI8;C9J5E5;C9JIZ1;C9JT62;C9JK79;H7C2D1	Vigilin	HDLBP
2184	0.1038	1.20899	0.261513	Q8IYI6	Exocyst complex component 8	EXOC8
17	0.1037	-1.40959	0.261513	A0MZ66-2;A0MZ66-4;A0MZ66;A0MZ66-3;A0MZ66-8;A0MZ66-5;A0MZ66-6;A0MZ66-7	Shootin-1	KIAA1598
1650	0.1041	1.13754	0.261543	P62701;C9JEH7;P22090;A6NH36;Q8TD47	40S ribosomal protein S4, X isoform	RPS4X
277	0.1042	-1.85893	0.261543	Q9BT78-2;Q9BT78;D6RAX7;D6RFN0;D6RD63	COP9 signalosome complex subunit 4	COPS4
2647	0.1041	-1.18667	0.261543	Q9NZQ3-3;Q9NZQ3;Q9NZQ3-4;Q9NZQ3-2;Q9NZQ3-5;C9JSC3;H7C2K2;H7C0T9;F8WCR8	NCK-interacting protein with SH3 domain	NCKIPSD
974	0.1046	-1.25942	0.262029	O75475-3;O75475-2;O75475	PC4 and SFRS1-interacting protein	PSIP1
1401	0.1046	1.18557	0.262029	P34897-3;P34897;G3V2Y4;H0YIZ0;P34897-2;G3V5L0	Serine hydroxymethyltransferase, mitochondrial;Serine hydroxymethyltransferase	SHMT2
484	0.1058	-1.16765	0.264593	Q8IZP0-10;Q8IZP0-8;F5H1G9;Q8IZP0-7;F8WA55;Q8IZP0-2;Q8IZP0-4;Q8IZP0-3;Q8IZP0-5;Q8IZP0-6;Q8IZP0-9;Q8IZP0-12;Q8IZP0;Q8IZP0-11	Abl interactor 1	ABI1
2451	0.1061	-1.32487	0.264865	Q9BSJ2-3;Q9BSJ2;Q9BSJ2-4;B3KTU7;F2Z2B9	Gamma-tubulin complex component 2	TUBGCP2
2797	0.1061	-1.20808	0.264865	Q9Y2J8;Q9Y2J8-2	Protein-arginine deiminase type-2	PADI2
134	0.1063	-1.29042	0.264874	B5MBY2;Q9Y6T7;Q9Y6T7-2;B5MCD5;C9JA18	Diacylglycerol kinase beta	DGKB
883	0.1066	1.3814	0.265423	O43236-2;O43236-3;O43236;O43236-4;O43236-5;J3QRT6;J3KSZ7;O43236-6;J3QRU3;J3QLR2;J3QLA8;J3KS85;J3KS26;J3QRS4	Septin-4	SEPT4
2088	0.107	-1.23057	0.266058	Q6ZV89;Q6ZV89-2;E5RGV2;E5RJW5;J3KQT6	SH2 domain-containing protein 5	SH2D5
1899	0.1073	1.5056	0.266426	Q15173-2;Q15173;E9PQN5;E9PNY3	Serine/threonine-protein phosphatase 2A 56 kDa regulatory subunit beta isoform	PPP2R5B
1684	0.1082	-1.15316	0.268298	P68366-2;P68366;C9JEV8;C9JQ00;C9JJQ8;C9JDL2	Tubulin alpha-4A chain	TUBA4A
1538	0.1092	1.24782	0.268984	P51665;H3BNT7;H3BTM8;H3BQV2	26S proteasome non-ATPase regulatory subunit 7	PSMD7
722	0.1086	-1.26554	0.268984	Q9BQE5;J3KQL8;E9PM95;B0QYK8	Apolipoprotein L2	APOL2
2389	0.1093	-1.20611	0.268984	Q96P47;Q96P47-2;Q96P47-4;Q96P47-3;Q96P47-6;C9J975;E7ESL9;Q96P47-5;H7C4F1;H0Y873;C9J8Z2	Arf-GAP with GTPase, ANK repeat and PH domain-containing protein 3	AGAP3
267	0.1095	-1.43383	0.268984	D6R9I9;P61221;D6RGF4	ATP-binding cassette sub-family E member 1	ABCE1
2860	0.1094	-1.1415	0.268984	Q9Y6M4-5;Q9Y6M4-3;Q9Y6M4-4;Q9Y6M4;Q9Y6M4-2;Q9Y6M4-6;P78368;H0YBN6;Q9HCP0-2;U3KQA5;Q9HCP0;U3KQB3;K7ESB6;U3KQN9	Casein kinase I isoform gamma-3;Casein kinase I isoform gamma-2;Casein kinase I isoform gamma-1	CSNK1G3
2452	0.1088	1.21154	0.268984	Q9BSJ8;Q9BSJ8-2;F8VZB1	Extended synaptotagmin-1	ESYT1
2250	0.1089	-1.17266	0.268984	Q8TBX8;Q8TBX8-3;Q8TBX8-2;F8VNT5;F8VU68;H0YIJ6	Phosphatidylinositol 5-phosphate 4-kinase type-2 gamma	PIP4K2C
2836	0.1095	1.28947	0.268984	Q9Y5K8;G3V2S6;G3V2V6;H0YJH8;G3V559;H0YJ55;G3V3T8;H0YJS0;G3V5S7;G3V341	V-type proton ATPase subunit D	ATP6V1D
2620	0.1102	-1.28316	0.270386	Q9NVH0-2;Q9NVH0;C9JLF4	Exonuclease 3-5 domain-containing protein 2	EXD2
2854	0.1108	-1.27091	0.271473	Q9Y6D6;E5RIF2;E5RHL7;E5RHZ1;E5RJB2	Brefeldin A-inhibited guanine nucleotide-exchange protein 1	ARFGEF1
997	0.111	-1.24502	0.271473	O75962-5;O75962-2;O75962;E7EWP2;O75962-4;E7EPJ7;F5H228	Triple functional domain protein	TRIO
2487	0.111	-1.24634	0.271473	Q9BZV1;K7EP32;Q9BZV1-2;K7EJ02;K7ELN1	UBX domain-containing protein 6	UBXN6
1937	0.1119	1.24166	0.273201	Q16623;Q16623-3;Q16623-2;A8MZ54;P32856-3;P32856-2;P32856	Syntaxin-1A	STX1A
2504	0.112	-1.31372	0.273237	Q9H019-3;Q9H019;C9JF50;E9PLU1;E9PRK5;E9PLD2;Q9H019-2;E9PPQ0;E9PRW1;E9PSD6;E9PPF9	Mitochondrial fission regulator 1-like	MTFR1L
2316	0.1125	1.24428	0.273743	Q93008-1;Q93008;O00507;O00507-2	Probable ubiquitin carboxyl-terminal hydrolase FAF-X;Probable ubiquitin carboxyl-terminal hydrolase FAF-Y	USP9X
579	0.1124	-1.10398	0.273743	Q13332-7;Q13332-5;Q13332-6;Q13332-3;G8JL96;Q13332-4;Q13332-2;Q13332	Receptor-type tyrosine-protein phosphatase S	PTPRS
303	0.1141	-1.26259	0.277327	E7EMR3;Q9HAR2-2;E7ES20;E7ENK1;E7ESV6;E7EUP0;E7EX52;E7EN28;Q9HAR2;Q9HAR2-4;E9PBG4;E7EW95;E7EVD6;E7ETE3;E7EUW2;Q9HAR2-3;H0Y9K5	Latrophilin-3	LPHN3
1513	0.1147	-1.14803	0.278066	P49802-2;P49802-3;P49802-5;P49802;B7Z223;P49802-4;Q5T3H5	Regulator of G-protein signaling 7	RGS7
2738	0.1147	-1.22991	0.278066	Q9UM82	Spermatogenesis-associated protein 2	SPATA2
2632	0.116	-1.32139	0.280855	Q9NXA8-2;Q9NXA8;Q9NXA8-4;Q9NXA8-3	NAD-dependent protein deacylase sirtuin-5, mitochondrial	SIRT5
1690	0.1162	-1.24445	0.281085	P78352-3;P78352;P78352-2;C9JYG3;O14909;K7EQM6;C9JWP9;K7EKU8;K7EKP9	Disks large homolog 4	DLG4
1028	0.1164	-1.25053	0.281237	O95057;K7EN06	GTP-binding protein Di-Ras1	DIRAS1
1385	0.1167	-1.85206	0.281629	P31150	Rab GDP dissociation inhibitor alpha	GDI1
1131	0.1171	1.29741	0.282016	P06396-2;P06396-4;P06396-3;P06396;CON__Q3SX14;Q5T0H9;Q5T0H8;Q5T0I0;Q5T0H7;Q5T0I1	Gelsolin	GSN
1824	0.1171	-1.19414	0.282016	Q13596-2;Q13596;Q13596-3;H0YK42;H0YK43	Sorting nexin-1	SNX1
533	0.1186	-1.1363	0.285263	Q9BXM9-2;F8W946;Q9BXM9;Q8N450;C9JD05;Q9BXM9-3	FSD1-like protein	FSD1L
2223	0.1189	1.23841	0.28551	Q8NAT1	Glycosyltransferase-like domain-containing protein 2	GTDC2
308	0.1198	1.98968	0.286504	P12111-4;P12111-2;E7ENL6;P12111;P12111-3;P12111-5;C9JNG9	Collagen alpha-3(VI) chain	COL6A3
1809	0.1199	1.46455	0.286504	Q13363-2;Q13363;D6RAX2;E9PGB1;E7ESU7;E7EPF8;H0Y8W7;H0Y9M9;E7EUB3;P56545;Q5SQP8;P56545-2	C-terminal-binding protein 1	CTBP1
1773	0.1198	-2.91811	0.286504	Q12765;Q12765-2;Q12765-3;C9K052;B8ZZP4;C9J7U9	Secernin-1	SCRN1
517	0.1194	-1.57579	0.286504	Q9UBQ0;Q9UBQ0-2;F8VXU5;Q05DG7	Vacuolar protein sorting-associated protein 29	VPS29
1312	0.1202	-1.25417	0.286918	P22102;P22102-2;C9JZG2;C9JKQ7;C9JBJ1;C9JTV6;F8WD69	Trifunctional purine biosynthetic protein adenosine-3;Phosphoribosylamine--glycine ligase;Phosphoribosylformylglycinamidine cyclo-ligase;Phosphoribosylglycinamide formyltransferase	GART
2507	0.1204	-1.08891	0.287049	Q9H0B6;Q9H0B6-2;A8MZ87;A8MX29;E9PQ02;E9PP09;C9JHT2;E9PM83;E9PI24	Kinesin light chain 2	KLC2
89	0.1206	1.26568	0.287049	Q14141-2;Q14141-4;B1AMS2;Q14141;Q14141-3	Septin-6	SEPT6
2259	0.1205	1.31519	0.287049	Q8TD22;C9JIV5;H7C1S9;B8ZZJ6;F8WBH6	Sideroflexin-5	SFXN5
2678	0.1211	-1.12914	0.287171	Q9UBL6-2;Q9UBL6;H0YEH8;H3BP03	Copine-7	CPNE7
2246	0.1211	1.17617	0.287171	Q8TB36;Q8TB36-2;E5RGI2	Ganglioside-induced differentiation-associated protein 1	GDAP1
1367	0.121	-1.16526	0.287171	P29992;K7EL62	Guanine nucleotide-binding protein subunit alpha-11	GNA11
2613	0.1217	-1.19122	0.287437	Q9NUQ2;E5RH21;H0YC22	1-acyl-sn-glycerol-3-phosphate acyltransferase epsilon	AGPAT5
1298	0.1216	-1.32943	0.287437	P21291;E9PND2;E9PS42;E9PP21	Cysteine and glycine-rich protein 1	CSRP1
322	0.1215	1.28367	0.287437	E7EQR4;P15311;P35241;P35241-5;P35241-4;E9PQ82;E9PNV3;P35241-3	Ezrin;Radixin	EZR
1854	0.1219	-1.4786	0.287691	Q14247-3;Q14247;Q14247-2;H7C314;H0YEV2;H0YCD9	Src substrate cortactin	CTTN
2664	0.1222	-1.19711	0.288031	Q9P253	Vacuolar protein sorting-associated protein 18 homolog	VPS18
1597	0.1226	-2.06701	0.288494	P59666;P59665	Neutrophil defensin 3;HP 3-56;Neutrophil defensin 2;Neutrophil defensin 1;HP 1-56;Neutrophil defensin 2	DEFA3
931	0.1227	-1.17371	0.288494	O60493;O60493-2;O60493-4;O60493-3	Sorting nexin-3	SNX3
948	0.1228	-1.11893	0.288579	O75061-4;O75061;O75061-2;O75061-3;S4R305	Putative tyrosine-protein phosphatase auxilin	DNAJC6
1387	0.1233	-1.1217	0.289419	P31321;H7BYW5;C9JSK5;C9IZL8;C9J4C2;C9JR00	cAMP-dependent protein kinase type I-beta regulatory subunit	PRKAR1B
1420	0.1244	1.18088	0.291645	P36578;H3BM89;H3BTP7;H3BU31	60S ribosomal protein L4	RPL4
52	0.1251	-1.27737	0.292135	P55196-2;P55196-6;Q5TIG5;P55196-3;C9JX92;P55196-1;P55196;A8MQ02;J3KN01;P55196-5;H0Y7R8	Afadin	MLLT4
1328	0.1249	-1.46292	0.292135	P23528;G3V1A4;E9PP50;E9PK25;E9PQB7;E9PLJ3;E9PS23	Cofilin-1	CFL1
2402	0.1251	-1.16949	0.292135	Q96Q05-3;Q96Q05;Q96Q05-2;H0YBR0	Trafficking protein particle complex subunit 9	TRAPPC9
432	0.1262	2.65018	0.292754	E9PKV2;Q9NRX2	39S ribosomal protein L17, mitochondrial	MRPL17
1346	0.1263	1.19955	0.292754	P26373;P26373-2;J3QSB4;H3BTH3;J3KS98	60S ribosomal protein L13	RPL13
19	0.1258	-1.34102	0.292754	Q99798;A2A274	Aconitate hydratase, mitochondrial	ACO2
986	0.1264	-1.14918	0.292754	O75689;H7C324;O75689-3;H0Y7Q1;O75689-2;H7BZT6;H7C264;H7C4B3;J3KST1;K7ENT1;J3QLP8;Q9NPF8-2;Q9NPF8;Q2V6Q1	Arf-GAP with dual PH domain-containing protein 1	ADAP1
1331	0.1265	-1.2461	0.292754	P23677;C9JC74;P27987	Inositol-trisphosphate 3-kinase A	ITPKA
2422	0.1264	-1.265	0.292754	Q99622;U3KQ85;F5GXW5;U3KQ07	Protein C10	C12orf57
429	0.1255	1.61732	0.292754	E9PKL7;P61019-2;P61019;H7C125;Q8WUD1	Ras-related protein Rab-2A;Ras-related protein Rab-2B	RAB2A
813	0.126	-1.25332	0.292754	O00442;O00442-2;A6NIC1	RNA 3-terminal phosphate cyclase	RTCA
1668	0.1269	-1.14573	0.293478	P63000;P63000-2;P15153;B1AH77;B1AH78;B1AH80	Ras-related C3 botulinum toxin substrate 1;Ras-related C3 botulinum toxin substrate 2	RAC1
2648	0.1271	-1.1935	0.293544	Q9NZR1;G5EA42;Q9NZR1-2;H0YMA2;H0YKU1;H0YNJ8;Q9NYL9	Tropomodulin-2	TMOD2
2040	0.1274	-1.31536	0.293863	Q674X7-3;Q674X7-5;Q674X7-2;Q674X7;B0QYQ6;Q674X7-4	Kazrin	KAZN
2729	0.1278	-1.31539	0.294381	Q9ULH4	Leucine-rich repeat and fibronectin type-III domain-containing protein 2	LRFN2
1071	0.1282	1.31367	0.294927	P00387-2;P00387;P00387-3;B1AHF3	NADH-cytochrome b5 reductase 3;NADH-cytochrome b5 reductase 3 membrane-bound form;NADH-cytochrome b5 reductase 3 soluble form	CYB5R3
317	0.1295	1.18992	0.297794	E7EPB3;P50914	60S ribosomal protein L14	RPL14
2840	0.1311	-1.15733	0.301119	Q9Y5S2;H0YLY0;H0YLR5	Serine/threonine-protein kinase MRCK beta	CDC42BPB
15	0.133	-1.25446	0.30504	A0AVT1;A0AVT1-2;A0AVT1-4;A0AVT1-3;H0Y8S8	Ubiquitin-like modifier-activating enzyme 6	UBA6
489	0.1335	-1.16983	0.305902	F5H365;Q15436;Q15436-2;G3V4V1;G3V1W4;G3V3G5;G3V2R6;G3V5X8;G3V4Q2;Q5QPE2;Q15437;G3V5K1	Protein transport protein Sec23A	SEC23A
2208	0.1347	1.09461	0.308366	Q8N4Q0;Q8N4Q0-2	Zinc-binding alcohol dehydrogenase domain-containing protein 2	ZADH2
2742	0.1356	-1.59367	0.309897	Q9UMY4-3;Q9UMY4-2;Q9UMY4	Sorting nexin-12	SNX12
2556	0.1363	-1.12389	0.311105	Q9HB71-3;Q9HB71	Calcyclin-binding protein	CACYBP
1736	0.1366	-1.48318	0.311439	Q02952-3;Q02952-2;Q02952	A-kinase anchor protein 12	AKAP12
1324	0.1369	1.10515	0.311439	P23469-3;P23469-2;P23469;S4R2Y5	Receptor-type tyrosine-protein phosphatase epsilon	PTPRE
2135	0.1369	-1.13101	0.311439	Q86TV6;Q86TV6-2;G3V3H1;G3V3E4;Q6PIF1;H0YJS2;H0YK02	Tetratricopeptide repeat protein 7B	TTC7B
1963	0.1374	-1.41496	0.312094	Q3ZCM7;A0A075B736;Q5SQY0;I3L2F9;A6NNZ2;A0A075B724	Tubulin beta-8 chain;Tubulin beta-8 chain-like protein LOC260334	TUBB8
2195	0.1373	-1.13623	0.312094	Q8N1B4;Q8N1B4-2	Vacuolar protein sorting-associated protein 52 homolog	VPS52
1335	0.1382	-1.19478	0.313451	P24588	A-kinase anchor protein 5	AKAP5
1870	0.1384	-2.49895	0.313467	Q14697;Q14697-2;F5H6X6;E9PKU7;E9PNH1	Neutral alpha-glucosidase AB	GANAB
2811	0.1394	-1.18104	0.314001	Q9Y376	Calcium-binding protein 39	CAB39
358	0.1388	1.16873	0.314001	O75077-2;O75077;E7EWD3;O75077-3	Disintegrin and metalloproteinase domain-containing protein 23	ADAM23
1848	0.1394	-1.22131	0.314001	Q14183;B4DEJ2;H3BSN9;H3BTI1;H3BU41;I3L194;H3BNF7;H3BSH4	Double C2-like domain-containing protein alpha	DOC2A
2251	0.1394	1.16449	0.314001	Q8TC07-2;Q8TC07-3;Q8TC07;C9JA93	TBC1 domain family member 15	TBC1D15
1313	0.139	-1.70128	0.314001	P22314-2;P22314;Q5JRR9;Q5JRS0;Q5JRR6;Q5JRS2;Q5JRS1;Q5JRS3	Ubiquitin-like modifier-activating enzyme 1	UBA1
1492	0.14	-1.18439	0.314471	P48507	Glutamate--cysteine ligase regulatory subunit	GCLM
736	0.1399	1.33919	0.314471	Q07955;J3KTL2;Q07955-3;Q07955-2;J3KSR8;J3QQV5;J3KSW7	Serine/arginine-rich splicing factor 1	SRSF1
264	0.1399	-2.76268	0.314471	P09936;D6R956;D6R974;D6RE83;D6RF53	Ubiquitin carboxyl-terminal hydrolase isozyme L1	UCHL1
2439	0.1409	1.14222	0.315468	Q9BPX5	Actin-related protein 2/3 complex subunit 5-like protein	ARPC5L
1169	0.1408	1.30627	0.315468	P09417-2;P09417;B7Z415;D6RGG7;D6RHJ7;H0Y8F7	Dihydropteridine reductase	QDPR
1408	0.141	-1.17604	0.315468	P35580-4;P35580-3;P35580-2;F8W6L6;P35580;P35580-5;E7ERA5;P13533	Myosin-10	MYH10
1655	0.1411	1.16696	0.315468	P62760;E7ER47;E9PE24	Visinin-like protein 1	VSNL1
2332	0.1414	1.20491	0.315778	Q96AQ6-2;Q96AQ6;Q96AQ6-3	Pre-B-cell leukemia transcription factor-interacting protein 1	PBXIP1
2092	0.1416	-1.29858	0.315778	Q70YC5-2;Q70YC5;Q70YC5-4;Q70YC5-3	Protein ZNF365	ZNF365
1983	0.1418	1.70987	0.315965	Q5H907;Q9UNF1-2;Q5H909;Q9UNF1;Q9Y5V3;Q9Y5V3-2	Melanoma-associated antigen D2;Melanoma-associated antigen D1	MAGED2
2297	0.1424	1.33693	0.316337	Q92572;F5H459	AP-3 complex subunit sigma-1	AP3S1
1152	0.1423	2.8309	0.316337	P08123	Collagen alpha-2(I) chain	COL1A2
607	0.1426	-1.27958	0.316337	H0YA20;P52824;D6RJB4;H0Y8Q7	Diacylglycerol kinase theta	DGKQ
1282	0.1425	-1.78036	0.316337	P18669;P15259;Q8N0Y7	Phosphoglycerate mutase 1	PGAM1
362	0.1429	1.06446	0.316641	F8W1N5;F8VZJ2;F8VNW4;F8W0W4;H0YHX9;Q13765;E9PAV3-2;E9PAV3;F8VZ58;Q9BZK3	Nascent polypeptide-associated complex subunit alpha	NACA
919	0.1431	1.24572	0.316835	O60262;K7ESC6	Guanine nucleotide-binding protein G(I)/G(S)/G(O) subunit gamma-7	GNG7
613	0.1439	-1.16967	0.317909	H0YBF7;Q9ULH1;Q9ULH1-2;H0YBY9;O43150-2;O43150	Arf-GAP with SH3 domain, ANK repeat and PH domain-containing protein 1	ASAP1
63	0.1438	-1.1136	0.317909	Q9Y343-2;Q9Y343;A8MXB7	Sorting nexin-24	SNX24
2519	0.1446	-1.13724	0.319094	Q9H267;Q9H267-2;F5H008;G3V3F9	Vacuolar protein sorting-associated protein 33B	VPS33B
2379	0.1452	-1.13133	0.319718	Q96KP1	Exocyst complex component 2	EXOC2
2445	0.1452	-1.34104	0.319718	Q9BRT3;J3KTI2	Migration and invasion enhancer 1	MIEN1
2150	0.146	-1.12647	0.320844	Q86VW0;H0Y774;H7BZR8	SEC14 domain and spectrin repeat-containing protein 1	SESTD1
949	0.1459	-1.52421	0.320844	O75083;D6RD66;O75083-3	WD repeat-containing protein 1	WDR1
1157	0.1466	-1.2308	0.321683	P08243-3;P08243-2;P08243	Asparagine synthetase [glutamine-hydrolyzing]	ASNS
2599	0.1487	-1.47597	0.322459	Q9NRX4-2;Q9NRX4	14 kDa phosphohistidine phosphatase	PHPT1
1639	0.1489	1.1586	0.322459	P62263;H0YB22;E5RH77	40S ribosomal protein S14	RPS14
907	0.1475	1.24102	0.322459	O43747;O43747-2;H3BR36;H3BUN9;H3BNR4	AP-1 complex subunit gamma-1	AP1G1
2294	0.1488	-1.25685	0.322459	Q92556;Q92556-2;Q92556-3;H7C0N5;H7C0S6;H7C3P3;H0YCM7	Engulfment and cell motility protein 1	ELMO1
1572	0.1472	-1.17	0.322459	P54764-2;P54764;E9PG71;J3KR66;P54762-5;P54762;P54753;Q9UF33;H7C1N8;Q9UF33-2;Q9UF33-3;F8W9W0;C9JXA2;Q96L35;P54756-3;P29317;P29320;P54760;F8VP57;P54756-2;P54756	Ephrin type-A receptor 4	EPHA4
763	0.1486	1.11851	0.322459	K7EKE6;K7EJE8;P36776-2;P36776;P36776-3;K7ER27;K7ERR6;K7EQF8;K7ER56	Lon protease homolog, mitochondrial	LONP1
1817	0.149	1.26244	0.322459	Q13505-3;Q13505;Q13505-2	Metaxin-1	MTX1
924	0.1486	-1.3289	0.322459	O60307	Microtubule-associated serine/threonine-protein kinase 3	MAST3
2863	0.1476	-1.27429	0.322459	Q9Y6R0;M0QXQ4;M0QYC2;M0R0Q4;M0QZV7	Numb-like protein	NUMBL
929	0.1486	1.22051	0.322459	O60486;B4DHQ7;F5H3A2;O15031	Plexin-C1	PLXNC1
2806	0.1482	-1.2914	0.322459	Q9Y2Z0;Q9Y2Z0-2	Suppressor of G2 allele of SKP1 homolog	SUGT1
1614	0.1482	1.49809	0.322459	P61088;F8VQQ8;Q5JXB2;F8VSD4;F8VV71;F8VZ29	Ubiquitin-conjugating enzyme E2 N;Putative ubiquitin-conjugating enzyme E2 N-like	UBE2N
1163	0.1486	1.36279	0.322459	P08670;B0YJC4;B0YJC5;Q5JVS8;H7C5W5;P41219;P41219-2;F8W835	Vimentin	VIM
1384	0.1495	-1.33374	0.32259	P31146;H3BRY3;H3BTU6;H3BRJ0;H3BNA2;H3BU76;H3BSL1	Coronin-1A;Coronin	CORO1A
2786	0.1497	1.15359	0.32259	Q9Y2A7;Q9Y2A7-2;F8W050;P55160	Nck-associated protein 1	NCKAP1
2483	0.1495	-1.25027	0.32259	Q9BZF1-3;Q9BZF1-2;Q9BZF1;F8VUA7;F8VQX7;B4DVB0;Q9H0X9;Q9H0X9-2	Oxysterol-binding protein-related protein 8;Oxysterol-binding protein	OSBPL8
2841	0.1496	-1.22753	0.32259	Q9Y5X1	Sorting nexin-9	SNX9
1411	0.1524	1.19434	0.327789	P35612;P35612-2;P35612-8;P35612-9;P35612-4;P35612-3;C9J080;P35612-5;P35612-6;C9JTM0;P35612-7;C9J299	Beta-adducin	ADD2
1351	0.1524	-2.95432	0.327789	P26885	Peptidyl-prolyl cis-trans isomerase FKBP2	FKBP2
144	0.1541	-1.45674	0.330661	P62826;B5MDF5;J3KQE5;F5H018;H0YFC6;B4DV51	GTP-binding nuclear protein Ran	RAN
2026	0.154	-1.14047	0.330661	Q5VIR6-4;Q5VIR6;Q5VIR6-2;Q5VIR6-3;F6VX93;I3L184;E7EVT8;I3L0S6	Vacuolar protein sorting-associated protein 53 homolog	VPS53
1256	0.1559	1.18031	0.333936	P16403	Histone H1.2	HIST1H1C
940	0.1561	1.28397	0.333936	Q99879;Q99877;Q93079;Q5QNW6;P62807;P58876;P57053;O60814;Q5QNW6-2;U3KQK0;Q99880;Q96A08	Histone H2B type 1-M;Histone H2B type 1-N;Histone H2B type 1-H;Histone H2B type 2-F;Histone H2B type 1-C/E/F/G/I;Histone H2B type 1-D;Histone H2B type F-S;Histone H2B type 1-K;Histone H2B type 1-L;Histone H2B type 1-A	HIST1H2BM
874	0.1559	-1.22398	0.333936	O15294-3;O15294;O15294-2;O15294-4;H7C2T7;C9JZL3	UDP-N-acetylglucosamine--peptide N-acetylglucosaminyltransferase 110 kDa subunit	OGT
2283	0.1567	-1.22406	0.334468	Q8WXI2-2;Q8WXI2-5;Q8WXI2;Q8WXI2-4;Q5T4Y7;C9JN62;C9IZX4;Q6P9H4	Connector enhancer of kinase suppressor of ras 2	CNKSR2
2551	0.1566	1.28371	0.334468	Q9HAP6;Q9HAP6-2	Protein lin-7 homolog B	LIN7B
1838	0.1569	-1.17571	0.334627	Q13972-3;Q13972;Q13972-2	Ras-specific guanine nucleotide-releasing factor 1	RASGRF1
806	0.1592	-1.27844	0.339121	O00232-2;O00232	26S proteasome non-ATPase regulatory subunit 12	PSMD12
2027	0.1596	1.45316	0.339597	Q5VT82;Q9HC56-2;Q9HC56	Protocadherin-9	PCDH9
39	0.1597	-1.50753	0.339597	A6NIR2		HSPB11
1666	0.1606	1.15242	0.340339	P62913-2;P62913;Q5VVC8;Q5VVC9	60S ribosomal protein L11	RPL11
1795	0.1609	-1.12722	0.340339	Q13085-3;Q13085-2;Q13085;Q13085-4;H0YGH5;O00763-2;F8W8T8;O00763;E9PEW7	Acetyl-CoA carboxylase 1;Biotin carboxylase	ACACA
113	0.1607	-2.06246	0.340339	B4DIZ1;Q8TAM6;Q8TAM6-2;C9JN04;C9J6B4;F8WAQ2;C9J8X3;B8ZZ94	Ermin	ERMN
935	0.1611	1.13447	0.340339	O60645-2;O60645-3;O60645;D6RB59;H0Y995;D6RBR9	Exocyst complex component 3	EXOC3
1010	0.1611	-1.1754	0.340339	O94819	Kelch repeat and BTB domain-containing protein 11	KBTBD11
2833	0.1603	1.16116	0.340339	Q9Y512	Sorting and assembly machinery component 50 homolog	SAMM50
1030	0.1636	1.2953	0.345234	O95139;O95139-2	NADH dehydrogenase [ubiquinone] 1 beta subcomplex subunit 6	NDUFB6
345	0.1642	-1.36363	0.346306	Q04637-6;Q04637-7;Q04637-5;E7EX73;Q04637-4;E9PGM1;Q04637-3;E7EUU4;Q04637;Q04637-8;Q04637-9;C9J6B6;C9JF13;C9J2Z7;C9K073;H7C044	Eukaryotic translation initiation factor 4 gamma 1	EIF4G1
1127	0.1646	1.1751	0.346755	P05388;F8VPE8;F8VW21;F8VU65;P05388-2;F8VWS0;G3V210;Q8NHW5;F8VQY6;F8VRK7;F8VWV4;F8VS58;F8VZS0;F8W1K8	60S acidic ribosomal protein P0;60S acidic ribosomal protein P0-like	RPLP0
2038	0.1648	-1.12917	0.346778	Q66K74-2;Q66K74;M0R1M7;M0QXQ9;M0QY41;M0QZ50;M0R1J2	Microtubule-associated protein 1S;MAP1S heavy chain;MAP1S light chain	MAP1S
1252	0.165	-1.69783	0.346797	P16152;P16152-2;E9PQ63;A8MTM1	Carbonyl reductase [NADPH] 1	CBR1
554	0.1661	1.19981	0.348781	H0YJ40;G3V4X6;Q9GZT3-2;Q9GZT3;G3V2S9;H0YJW7;H0YJ07;H0YJU7;H0YJI1	SRA stem-loop-interacting RNA-binding protein, mitochondrial	SLIRP
2370	0.1663	-1.59962	0.348781	Q96IX5	Up-regulated during skeletal muscle growth protein 5	USMG5
1471	0.1669	-1.20206	0.349779	P46379-2;P46379;P46379-3;P46379-4;P46379-5;F6S6P2;X6REW1;F6UR09;F6U1F2;F6XTU0;F6RG75;X6RCT4;F6WML8;F6VEM6;F6X9W3;F6U341;H0Y4L1;F6TC96;H0Y710	Large proline-rich protein BAG6	BAG6
2538	0.1675	-1.13586	0.350739	Q9H6U6-2;Q9H6U6;Q9H6U6-7;Q9H6U6-3;Q9H6U6-8;Q9H6U6-6;K7ESE9;K7EJU7	Breast carcinoma-amplified sequence 3	BCAS3
2623	0.1687	1.17253	0.352032	Q9NVI7-2;Q9NVI7;Q9NVI7-3;H0Y2W2;Q5T9A4;Q5T9A4-3;Q5SV16;Q5T2N8;Q5T9A4-2	ATPase family AAA domain-containing protein 3A;ATPase family AAA domain-containing protein 3B	ATAD3A
2472	0.1685	-1.22296	0.352032	Q9BX66-12;Q9BX66-9;Q9BX66-8;Q9BX66-6;Q9BX66-3;Q9BX66-5;Q9BX66-2;Q9BX66-11;Q9BX66;Q9BX66-4;Q9BX66-10;Q9BX66-7;Q5T925	Sorbin and SH3 domain-containing protein 1	SORBS1
480	0.1686	1.42887	0.352032	P55327-2;P55327-4;P55327;P55327-7;P55327-5;P55327-6;P55327-3;F5H0B0;E5RFR7;H0YC44;P55327-8	Tumor protein D52	TPD52
2802	0.1692	-1.28061	0.35237	Q9Y2T2	AP-3 complex subunit mu-1	AP3M1
726	0.169	-1.23365	0.35237	J3KRR7;Q9NQC7-2;Q9NQC7;H3BS09;H3BTB8;H3BSW9;H3BPZ5	Ubiquitin carboxyl-terminal hydrolase CYLD	CYLD
2524	0.1706	1.1565	0.353271	Q9H2W6	39S ribosomal protein L46, mitochondrial	MRPL46
2703	0.1701	2.31607	0.353271	Q9UII2	ATPase inhibitor, mitochondrial	ATPIF1
1063	0.1706	-1.31678	0.353271	O95886	Disks large-associated protein 3	DLGAP3
2747	0.1709	-1.19969	0.353271	Q9UNE7-2;Q9UNE7;H3BTA3;H3BS86;H3BUD0	E3 ubiquitin-protein ligase CHIP	STUB1
497	0.171	1.24669	0.353271	Q12849-5;F5H5I6;H0Y8R1;H0YAK1;Q12849;H0YAM1	G-rich sequence factor 1	GRSF1
1020	0.1702	1.17037	0.353271	O94910-2;O94910;K7ERC3;K7EK47;K7ESH3	Latrophilin-1	LPHN1
1047	0.171	-1.22759	0.353271	Q5R3B4;O95563	Mitochondrial pyruvate carrier 2	MPC2
2158	0.1703	-1.293	0.353271	Q86Y39;K7EQ77;K7EK78;K7EP35;K7EMT4;Q86Y39-2;K7ELJ0	NADH dehydrogenase [ubiquinone] 1 alpha subcomplex subunit 11	NDUFA11
962	0.1728	-1.22554	0.356539	O75335;B1APN9;M0QZB5;O75335-2;O75335-1	Liprin-alpha-4	PPFIA4
639	0.1733	-1.21995	0.357379	P49815-6;P49815-5;H3BMQ0;P49815-3;P49815-2;P49815-4;P49815;P49815-7;H3BQY7;Q5HYF7;H3BNT5;P49815-8;H3BQK4	Tuberin	TSC2
851	0.1736	-1.64183	0.357491	O14964-2;O14964;I3L1P5	Hepatocyte growth factor-regulated tyrosine kinase substrate	HGS
2550	0.1742	-1.09626	0.358408	Q9HA65-3;Q9HA65;M0R2L2;Q9HA65-2;M0QYC9;M0QXA2	TBC1 domain family member 17	TBC1D17
1580	0.1746	-1.39917	0.358745	P55087;P55087-2;H0Y3H5;J3KRM4	Aquaporin-4	AQP4
1048	0.1747	-1.18029	0.358745	O95573;F5GWH2;H7BYZ7;H7C260	Long-chain-fatty-acid--CoA ligase 3	ACSL3
2392	0.1753	-1.19595	0.359646	Q96PE3-4;Q96PE3-2;Q96PE3-3;Q96PE3;B8ZZB2	Type I inositol 3,4-bisphosphate 4-phosphatase	INPP4A
2211	0.1769	-1.19198	0.362242	Q8N5V2-3;Q8N5V2;Q8N5V2-2;C9JTV7;C9J2D9;H7C2S7;H7BZ39	Ephexin-1	NGEF
2686	0.1769	1.287	0.362242	Q9UEY8-2;Q9UEY8	Gamma-adducin	ADD3
2129	0.1785	-1.21233	0.364494	Q86SX6	Glutaredoxin-related protein 5, mitochondrial	GLRX5
1365	0.1786	-1.12115	0.364494	P28482;P28482-2	Mitogen-activated protein kinase 1	MAPK1
306	0.1785	1.09002	0.364494	E7END7;P62820;P62820-2;Q9H0U4;E9PLD0;Q92928	Ras-related protein Rab-1A;Ras-related protein Rab-1B;Putative Ras-related protein Rab-1C	RAB1A
1229	0.1792	-1.69814	0.365299	P13489;H0YCR7;E9PMN0;E9PIK5;E9PMJ3;E9PLZ3;E9PIM9;E9PMA9;E9PR82;E9PMI1	Ribonuclease inhibitor	RNH1
313	0.1799	1.17995	0.366467	P35611-2;E7EV99;P35611-6;E7ENY0;P35611;P35611-3;P35611-4;P35611-5;H0Y9H2;D6RAH3;D6RF25;D6RJE2;H0YFD8;H0YG19	Alpha-adducin	ADD1
2499	0.1807	1.10983	0.367623	Q9GZN7;K7EPS3;K7ERP1;K7EPN1;K7EMJ5;K7EJ96;K7EL91;K7EID1	Protein rogdi homolog	ROGDI
2619	0.1811	-1.17769	0.368057	Q9NVE7;E9PHT6;H0YA26;H0Y9E4;H0YA31;D6RJF3	Pantothenate kinase 4	PANK4
1069	0.1823	-1.43303	0.369779	P00338;P00338-3;P00338-5;P00338-4;P00338-2;F5GXY2;F5GYU2;F5GXH2;F5GZQ4;F5H5J4;F5H6W8;F5H8H6;F5GXC7;F5GWW2;F5GXU1;F5H5G7;F5H155;G3XAP5;F5H245;Q6ZMR3;P07864	L-lactate dehydrogenase A chain	LDHA
2398	0.1822	-1.23766	0.369779	Q96PV0;Q96PV0-4;Q96PV0-3;Q96PV0-2	Ras/Rap GTPase-activating protein SynGAP	SYNGAP1
1630	0.1838	-1.38141	0.37244	P61981	14-3-3 protein gamma;14-3-3 protein gamma, N-terminally processed	YWHAG
2053	0.1841	1.41042	0.372865	Q9UDT1;Q6NTF9;Q6NTF9-2	Rhomboid domain-containing protein 2	RHBDD2
1628	0.1844	1.29369	0.373049	P61764-2	Syntaxin-binding protein 1	STXBP1
2528	0.1855	-1.13358	0.374853	Q9H3S7	Tyrosine-protein phosphatase non-receptor type 23	PTPN23
29	0.1858	-2.33745	0.375179	A5YM72-5;A5YM72-3;A5YM72;A5YM72-4;A5YM72-2	Carnosine synthase 1	CARNS1
626	0.1862	-1.33188	0.37519	H0YJG7;O95433-2;O95433;H0YJ63;G3V438;H0YJU2	Activator of 90 kDa heat shock protein ATPase homolog 1	AHSA1
604	0.1863	1.21677	0.37519	H0YA96;H0Y8G5;Q14103-4;Q14103-3;Q14103-2;Q14103;D6RF44;D6RAF8;D6RBQ9;D6RD83	Heterogeneous nuclear ribonucleoprotein D0	HNRNPD
1212	0.1864	-1.1313	0.37519	P11441;Q5HY81	Ubiquitin-like protein 4A	UBL4A
1631	0.1872	1.13776	0.376367	P62081;B5MCP9	40S ribosomal protein S7	RPS7
2280	0.1876	1.19484	0.376957	Q8WXF1-2;Q8WXF1;X6RDA4	Paraspeckle component 1	PSPC1
1482	0.1881	1.12932	0.377417	P47914	60S ribosomal protein L29	RPL29
1453	0.1883	1.25904	0.377433	P42766;F2Z388	60S ribosomal protein L35	RPL35
1066	0.1886	-1.33605	0.377433	O96008;K7EKG4;K7EJ57;O96008-2	Mitochondrial import receptor subunit TOM40 homolog	TOMM40
915	0.1886	1.17567	0.377433	O43865-2;O43865	Putative adenosylhomocysteinase 2	AHCYL1
2530	0.1893	-1.62098	0.378124	Q9H469;X6RJB2;X6RGT4;X6RHD7;X6RCZ8	F-box/LRR-repeat protein 15	FBXL15
1732	0.1893	-1.16425	0.378124	Q02641-3;Q02641-2;Q02641	Voltage-dependent L-type calcium channel subunit beta-1	CACNB1
2139	0.1899	1.18896	0.378772	Q86UT6-2;Q86UT6	NLR family member X1	NLRX1
1629	0.1902	1.09767	0.379069	Q5T6W5;P61978-3;P61978;P61978-2;Q5T6W2;Q5T6W1;S4R359;S4R457	Heterogeneous nuclear ribonucleoprotein K	HNRNPK
2396	0.1913	1.22848	0.380901	Q96PU5-2;Q96PU5-6;Q96PU5-5;Q96PU5-7;Q96PU5;Q96PU5-3;Q96PU5-9;Q96PU5-4;K7ERN1;P46934-4;H0Y8X6;P46934-3;P46934-2;P46934;K7EQC5;K7EN51;H0Y8H4;K7EKL1;K7ENS6	E3 ubiquitin-protein ligase NEDD4-like	NEDD4L
2799	0.1926	-1.22159	0.383156	Q9Y2Q3-3;Q9Y2Q3;Q9Y2Q3-2;C9JNT3;E9PFN5;Q9Y2Q3-4	Glutathione S-transferase kappa 1	GSTK1
1637	0.1935	1.13216	0.384478	Q5JR95;P62241	40S ribosomal protein S8	RPS8
361	0.1943	1.15845	0.385674	E9PAM4;Q9BTU6	Phosphatidylinositol 4-kinase type 2-alpha	PI4K2A
1494	0.195	-1.15296	0.386455	P48729-3;P48729;E5RG27;D6RGE5;D6REM4;Q8N752;P48729-2	Casein kinase I isoform alpha;Casein kinase I isoform alpha-like	CSNK1A1
2482	0.195	-1.14193	0.386455	Q9BZ72-3;Q9BZ72-2;Q9BZ72	Membrane-associated phosphatidylinositol transfer protein 2	PITPNM2
1766	0.1953	-1.28693	0.386537	Q08722-2;Q08722-3;Q08722-4;Q08722	Leukocyte surface antigen CD47	CD47
1203	0.1955	1.20988	0.386608	P11182;Q5VVL7	Lipoamide acyltransferase component of branched-chain alpha-keto acid dehydrogenase complex, mitochondrial	DBT
1696	0.1985	1.70494	0.390411	P80723;P80723-2;U3KQP0	Brain acid soluble protein 1	BASP1
1677	0.1993	-1.13552	0.390411	P63244;J3KPE3;H0YAF8;H0Y8W2;H0YAM7;D6RAC2;D6R9Z1;D6R9L0;D6REE5;D6RFX4;D6RHH4;D6RF23;H0Y8R5;D6RFZ9;H0Y9P0;D6RAU2;E9PD14;D6RBD0;D6RHJ5;D6RGK8;D6R909	Guanine nucleotide-binding protein subunit beta-2-like 1	GNB2L1
2234	0.1983	-1.13669	0.390411	Q8NF91;E7ENN3;Q8NF91-4;E9PEL9;Q8NF91-7;F5GXQ8;Q8NF91-5;Q8NF91-6;Q8NF91-2;Q8NF91-8;F5H422;F5GYQ7;F5H4Q0;H0Y325	Nesprin-1	SYNE1
2296	0.1991	-1.11105	0.390411	Q92561;E5RHN5	Phytanoyl-CoA hydroxylase-interacting protein	PHYHIP
1900	0.1987	-1.1108	0.390411	Q15185-4;Q15185;Q15185-3;B4DDC6;Q15185-2	Prostaglandin E synthase 3	PTGES3
2865	0.1988	-1.22936	0.390411	Q9Y6V0-5;Q9Y6V0-2;Q9Y6V0-6;Q9Y6V0;E9PE96;Q9Y6V0-3;H7C261;H7C114	Protein piccolo	PCLO
2561	0.1991	-1.21574	0.390411	Q9HCD6;Q9HCD6-2;J3KRP9;Q9HCD6-3;Q9HCD6-4	Protein TANC2	TANC2
668	0.1989	1.10836	0.390411	Q7L2E3-3;H7BXY3;Q7L2E3;Q7L2E3-2	Putative ATP-dependent RNA helicase DHX30	DHX30
1549	0.1978	-1.55053	0.390411	P52306-4;P52306;P52306-5;P52306-6;P52306-2;P52306-3;H0Y8M2;D6RHH8;D6RHZ7;D6REZ0;D6RB97;D6RBC6	Rap1 GTPase-GDP dissociation stimulator 1	RAP1GDS1
51	0.1991	-1.11734	0.390411	A7KAX9;G3V174;A7KAX9-2;A7KAX9-3;E9PRH3;Q7Z6I6-4;Q7Z6I6-2;Q7Z6I6;O14559-11	Rho GTPase-activating protein 32	ARHGAP32
1004	0.1999	1.78889	0.391169	O76094-2;O76094;D6RDY6;R4GNC1	Signal recognition particle subunit SRP72	SRP72
2271	0.2003	1.26736	0.391478	Q8WUY1;H0YAR9	Protein THEM6	THEM6
16	0.2022	1.11605	0.394888	H7BXI1;A0FGR8-2;A0FGR8;A0FGR8-6;A0FGR8-4;A0FGR8-5	Extended synaptotagmin-2	ESYT2
42	0.2039	-1.2073	0.39773	A6NL88;H7C1N4	Protein shisa-7	SHISA7
2541	0.204	1.19841	0.39773	Q9H7D7-2;Q9H7D7;H0Y9R3;H0Y917;Q9H7D7-3;Q9H7D7-4	WD repeat-containing protein 26	WDR26
1285	0.2064	-1.12838	0.401863	P19086	Guanine nucleotide-binding protein G(z) subunit alpha	GNAZ
2455	0.2065	1.23149	0.401863	Q9BTV4	Transmembrane protein 43	TMEM43
2624	0.2071	-1.18377	0.402533	Q9NVJ2;Q9NVJ2-2	ADP-ribosylation factor-like protein 8B	ARL8B
1557	0.2076	1.13208	0.402699	P53621;P53621-2	Coatomer subunit alpha;Xenin;Proxenin	COPA
2145	0.2076	1.63831	0.402699	Q86VD7	Mitochondrial coenzyme A transporter SLC25A42	SLC25A42
368	0.2078	1.25423	0.402713	E9PBS1;P22234;P22234-2;D6RF62	Multifunctional protein ADE2;Phosphoribosylaminoimidazole-succinocarboxamide synthase;Phosphoribosylaminoimidazole carboxylase	PAICS
1984	0.2083	1.08906	0.403435	Q5HYI7-5;Q5HYI7;Q5HYI7-4	Metaxin-3	MTX3
1703	0.2091	1.64524	0.40375	P84085;C9J1Z8	ADP-ribosylation factor 5	ARF5
2835	0.209	-1.21048	0.40375	Q9Y5J7;G3V2F3;G3V502	Mitochondrial import inner membrane translocase subunit Tim9	TIMM9
1371	0.2091	-1.37782	0.40375	P30044-2;P30044;P30044-3;P30044-4	Peroxiredoxin-5, mitochondrial	PRDX5
1799	0.2093	-1.34767	0.40375	Q13153;E9PM17;B3KNX7;Q13153-2;H0YCM0;B1AKS5	Serine/threonine-protein kinase PAK 1	PAK1
830	0.2096	-1.13312	0.403868	O14523;O14523-2;E9PK05	C2 domain-containing protein 2-like	C2CD2L
423	0.2098	-1.15909	0.403868	P62070-2;E9PK85;P62070-3;P62070;P62070-4	Ras-related protein R-Ras2	RRAS2
921	0.211	1.18445	0.405866	O60282;O60282-2;C9JWB9	Kinesin heavy chain isoform 5C	KIF5C
201	0.212	-1.24569	0.407394	C9J9K3;P08865;A6NE09;C9JQR9	40S ribosomal protein SA	RPSA
298	0.2126	1.18071	0.408237	P63208;E5RJR5;E7ERH2;F8W8N3;P63208-2;E5RGM3	S-phase kinase-associated protein 1	SKP1
1759	0.2138	1.19487	0.409996	Q08211;Q08211-2	ATP-dependent RNA helicase A	DHX9
2755	0.2139	1.11044	0.409996	Q9UPN3;H3BPE1;H3BQK9;Q9UPN3-4;Q9UPN3-3;Q9UPN3-2;H0Y390;Q9UPN3-5;E9PNZ4;E9PLY5;E9PLY0;H0YD69;E9PS75;H0Y4F5;H0Y314;H0Y6T5	Microtubule-actin cross-linking factor 1, isoforms 1/2/3/5	MACF1
2469	0.2154	-2.50157	0.411033	Q9BWD1;Q9BWD1-2	Acetyl-CoA acetyltransferase, cytosolic	ACAT2
2183	0.215	-1.10245	0.411033	Q8IYD1;P15170-2;P15170-3;H3BR35;P15170;H3BSV8	Eukaryotic peptide chain release factor GTP-binding subunit ERF3B;Eukaryotic peptide chain release factor GTP-binding subunit ERF3A	GSPT2
2788	0.2155	-1.10798	0.411033	Q9Y2D4;Q9Y2D4-2;J3QT38	Exocyst complex component 6B	EXOC6B
1965	0.2154	-1.55024	0.411033	Q3ZCW2	Galectin-related protein	LGALSL
2366	0.215	-1.11505	0.411033	Q96HU8	GTP-binding protein Di-Ras2	DIRAS2
793	0.2167	1.14589	0.411198	M0R210;P62249;M0R3H0;M0QX76;M0R1M5;Q6IPX4	40S ribosomal protein S16	RPS16
1359	0.2162	-2.07866	0.411198	P27797;K7EJB9;K7EL50	Calreticulin	CALR
252	0.2165	-4.64788	0.411198	P13647;CON__P13647;F8W0C6;H0YIN9;H0YI76;F8VV57	Keratin, type II cytoskeletal 5	KRT5
47	0.2168	-1.87672	0.411198	Q15257-2;A6PVN5;Q15257;Q15257-3;A6PVN9;Q15257-4;B4DZF8;Q5T949;Q5T948;B7ZBQ0;Q68CR8;A6PVN7;A6PVN8;C9IZ76;A6PVN6;B7ZBP9;B7ZBP7;B4DDQ6;H0Y6E5	Serine/threonine-protein phosphatase 2A activator	PPP2R4
2126	0.2161	-1.16601	0.411198	Q7Z7E8;E9PHD0;Q7Z7E8-2;Q8WVN8-2;Q8WVN8-4;Q8WVN8-3;Q8WVN8	Ubiquitin-conjugating enzyme E2 Q1;Ubiquitin-conjugating enzyme E2 Q2	UBE2Q1
2021	0.2165	1.22322	0.411198	Q5TEC6		HIST2H3PS2
1624	0.2183	1.11646	0.413761	P61353;K7ELC7;K7EQQ9;K7ERY7	60S ribosomal protein L27	RPL27
2614	0.2195	-1.09731	0.415648	Q9NUQ8-2;Q9NUQ8	ATP-binding cassette sub-family F member 3	ABCF3
352	0.2199	-1.89713	0.415946	P27816-2;P27816-6;P27816;E7EVA0;P27816-5;H0Y2V1;H7C4C5;F8W9U4;P27816-4;P27816-7;H7C456;B5MEG9	Microtubule-associated protein 4;Microtubule-associated protein	MAP4
1501	0.2201	1.18162	0.415946	P49458;E9PE20;P49458-2	Signal recognition particle 9 kDa protein	SRP9
886	0.221	1.11744	0.417305	O43264;O43264-2;F5H3C1	Centromere/kinetochore protein zw10 homolog	ZW10
1145	0.2215	-1.19612	0.417767	Q5JP53;P07437;Q5ST81	Tubulin beta chain	TUBB
2207	0.2222	-1.11677	0.418289	Q8N4C8-2;Q8N4C8-3;Q8N4C8;Q8N4C8-5;Q8N4C8-4;I3L2I2;I3L203;I3L4T2	Misshapen-like kinase 1	MINK1
1487	0.222	-2.53959	0.418289	P48147	Prolyl endopeptidase	PREP
2722	0.2224	-1.09805	0.418289	Q9UL26;J3QR51	Ras-related protein Rab-22A	RAB22A
2364	0.2228	1.37183	0.41866	Q9Y383-3;Q9Y383-2;Q9Y383;Q96HJ9-2	Putative RNA-binding protein Luc7-like 2	LUC7L2
1243	0.2234	-1.23305	0.419473	P14649;F8W1I5	Myosin light chain 6B	MYL6B
845	0.2245	1.37727	0.421085	O14880;Q5VV89;Q5VV87	Microsomal glutathione S-transferase 3	MGST3
1107	0.2252	-1.26463	0.421563	P04083;Q5T3N1;Q5T3N0	Annexin A1	ANXA1
846	0.225	-1.25017	0.421563	O14908;K7EM11;O14908-2	PDZ domain-containing protein GIPC1	GIPC1
2230	0.2256	-1.17559	0.42169	Q8NCB2;Q8NCB2-3;Q8NCB2-2;C9J9E2;E7ETR1;B4DM24;B4DSW8;F8WDJ4;C9JSB2	CaM kinase-like vesicle-associated protein	CAMKV
1950	0.2256	1.15548	0.42169	Q16891-2;Q16891;B9A067;Q16891-3;H7C463;D6RAW4	Mitochondrial inner membrane protein	IMMT
657	0.2268	1.43559	0.422768	P80404;H3BRN4;H3BNQ7;H3BPW8	4-aminobutyrate aminotransferase, mitochondrial	ABAT
350	0.2268	-1.13299	0.422768	E7EV50;P47870-1;P47870;P47870-3;P47870-4;B7Z279;G3V3U3;H0YJU6	Gamma-aminobutyric acid receptor subunit beta-2	GABRB2
725	0.2268	-1.22374	0.422768	Q9BTW9;J3KR97;Q9BTW9-4;Q9BTW9-5;I3L439;I3L163;I3L143;I3L0V3;I3L4D2;I3L1S3;I3L3H4;I3L131;Q9BTW9-3;I3L500;I3L120	Tubulin-specific chaperone D	TBCD
1840	0.2271	-1.16864	0.422916	Q14012;H7C071;C9JES6	Calcium/calmodulin-dependent protein kinase type 1	CAMK1
2635	0.2284	-1.16262	0.423808	Q9NXU5;R4GN67	ADP-ribosylation factor-like protein 15	ARL15
1669	0.228	1.08129	0.423808	P63010;P63010-2;P63010-3;K7ERB2;K7EN71;K7EJX1;K7EKZ5;K7EJ01;H7C034	AP-2 complex subunit beta	AP2B1
1810	0.2278	1.08955	0.423808	Q13367;Q13367-4;Q13367-3;F5GWU4;F5GYB0;Q13367-2	AP-3 complex subunit beta-2	AP3B2
2045	0.2293	-1.09885	0.423808	Q6GMV3	Putative peptidyl-tRNA hydrolase PTRHD1	PTRHD1
2011	0.2285	-1.18746	0.423808	Q5T5U3;Q5JSD8;E7ESW5;H0Y468;Q5T5U3-3;F8W9U9	Rho GTPase-activating protein 21	ARHGAP21
951	0.2292	1.37166	0.423808	O75116;E9PF63;D6REE7;C9JFJ0;Q13464	Rho-associated protein kinase 2	ROCK2
2330	0.2287	1.29877	0.423808	Q96AG3;Q96AG3-3;B7Z6C8;E7EVY2;Q96AG3-2	Solute carrier family 25 member 46	SLC25A46
2301	0.2289	-1.10054	0.423808	Q92614-3;Q92614-4;Q92614;Q92614-2;Q92614-5;H0YEV9	Unconventional myosin-XVIIIa	MYO18A
2354	0.2309	-1.57901	0.426519	Q96FC7;Q96FC7-2;Q96FC7-3	Phytanoyl-CoA hydroxylase-interacting protein-like	PHYHIPL
1715	0.2316	1.13884	0.427363	Q00577	Transcriptional activator protein Pur-alpha	PURA
1248	0.233	-1.21864	0.429162	P14927;P14927-2;B7Z2R2;E5RHG9	Cytochrome b-c1 complex subunit 7	UQCRB
1300	0.233	-1.15086	0.429162	P21359-2;P21359-6;P21359;H0Y465;P21359-4;J3KSB5;P21359-3;P21359-5;J3KRT8;J3QQN8;K7EP94;J3QLS2;J3KSX8;J3QSG6	Neurofibromin;Neurofibromin truncated	NF1
1379	0.2336	1.19661	0.429448	P30419-2;P30419;Q5VUC6;O60551;Q5VUC7	Glycylpeptide N-tetradecanoyltransferase 1;Glycylpeptide N-tetradecanoyltransferase;Glycylpeptide N-tetradecanoyltransferase 2	NMT1
1085	0.2335	-1.21396	0.429448	P01857	Ig gamma-1 chain C region	IGHG1
1432	0.2351	1.11113	0.431779	P40227;P40227-2;Q92526;Q92526-2;Q92526-3;J3KRI6	T-complex protein 1 subunit zeta	CCT6A
2855	0.2364	-1.22871	0.433233	Q9Y6G9;E9PHI6;C9JGM7;C9JLW1	Cytoplasmic dynein 1 light intermediate chain 1	DYNC1LI1
2576	0.2361	-1.30182	0.433233	Q9NQ48-2;Q9NQ48;H7C488;Q9NQ48-3;C9J0R9	Leucine zipper transcription factor-like protein 1	LZTFL1
1089	0.2365	1.23773	0.433233	P02545-2;P02545-6;P02545-3;P02545;Q5TCI8;P02545-5;P02545-4;H0YAB0	Prelamin-A/C;Lamin-A/C	LMNA
420	0.2384	-1.26232	0.435946	E9PJN0;O14734;Q9BR14;E9PMC4;E9PIS4;H7C5A7;H0Y698;F6VBM3;E9PRD4	Acyl-coenzyme A thioesterase 8	ACOT8
1828	0.2384	-1.13832	0.435946	Q13636	Ras-related protein Rab-31	RAB31
925	0.2387	1.1448	0.436048	O60313;O60313-2;E5KLJ6;E5KLJ5;E5KLK1;E5KLJ9;H7C141;C9JY58;H7C3G2;H7C321;C9JMB8	Dynamin-like 120 kDa protein, mitochondrial;Dynamin-like 120 kDa protein, form S1	OPA1
472	0.239	-1.13957	0.436329	F5GYK2;Q9NRL3;Q9NRL3-3;M0R317;M0QXN2;M0R2A7;M0QYS2;M0R0P4;M0R0W8;Q9NRL3-2;R4GN16;M0QZM0	Striatin-4	STRN4
1450	0.2398	1.12463	0.437265	P42677;Q5T4L4	40S ribosomal protein S27	RPS27
459	0.2402	1.69128	0.437651	Q86TC9-2;Q86TC9;F5GWA6;H0YA05;Q8WX93-7;Q8WX93-4;Q8WX93-8;Q8WX93-3;Q8WX93-2;Q8WX93-9;Q8WX93-5;Q8WX93	Myopalladin;Palladin	MYPN
1512	0.2412	-1.47373	0.439081	P49773;D6REP8;D6RE99;D6RD60;D6RC06	Histidine triad nucleotide-binding protein 1	HINT1
709	0.2415	-1.14564	0.439341	Q5JPE7-3;Q5JPE7-2;Q15155;P69849;Q5JPE7;J3KN36	Nodal modulator 2;Nodal modulator 1;Nodal modulator 3	NOMO2
727	0.2422	1.34683	0.439944	J3KRS1;Q6IAN0	Dehydrogenase/reductase SDR family member 7B	DHRS7B
954	0.2423	-1.20685	0.439944	O75146;O75146-2;O00291-3;O00291	Huntingtin-interacting protein 1-related protein	HIP1R
899	0.244	1.14136	0.442656	O43615;M0QXU7;M0R301;M0R124;M0QXM9	Mitochondrial import inner membrane translocase subunit TIM44	TIMM44
1198	0.2446	2.24127	0.443335	P11047	Laminin subunit gamma-1	LAMC1
1616	0.246	1.1177	0.445049	P61158;B4DXW1;F8WEW2;F8WE84	Actin-related protein 3	ACTR3
1043	0.2459	-1.2768	0.445049	O95373;E9PLB2	Importin-7	IPO7
133	0.2469	1.33044	0.445969	B4E2V5;P27105	Erythrocyte band 7 integral membrane protein	STOM
1514	0.2468	-1.1458	0.445969	P49841;P49841-2	Glycogen synthase kinase-3 beta	GSK3B
2336	0.2481	1.17611	0.447212	Q96BW9-3;Q96BW9;Q96BW9-2;G3V0F3;B4E101	Mitochondrial translocator assembly and maintenance protein 41 homolog	TAMM41
1355	0.2479	-1.30004	0.447212	P27361;E9PQW4;P27361-3;E9PBK7;E9PJF0;P27361-2;B3KR49;H0YEX6;E9PRH7;H0YDH9;K7ELV1;K7EN18;P31152;Q16659	Mitogen-activated protein kinase 3	MAPK3
2780	0.2483	1.28504	0.447303	Q9Y276;C9J8G3;C9JAS4;C9J1S9;C9J4Q9;H7C492;H7BZF6	Mitochondrial chaperone BCS1	BCS1L
1015	0.2486	-1.10119	0.447477	O94856-10;O94856-3;O94856-8;O94856-5;X6RKN2;O94856-11;O94856-6;O94856-7;O94856-13;O94856;H7BY57;O94856-4;O94856-12;O94856-9;O94856-2;D6RBU5;D6RHX4;H7C0L6	Neurofascin	NFASC
875	0.2492	2.12608	0.448095	O15371-2;O15371-3;O15371;B0QYA4;B0QYA5	Eukaryotic translation initiation factor 3 subunit D	EIF3D
1699	0.2508	1.42581	0.450599	P82909	28S ribosomal protein S36, mitochondrial	MRPS36
1333	0.2519	1.40573	0.451746	P24534;F8WF65;F2Z2G2;C9JZW3	Elongation factor 1-beta	EEF1B2
663	0.2519	-1.25856	0.451746	Q15111-2;H3BUD4;Q15111	Inactive phospholipase C-like protein 1	PLCL1
2310	0.2526	-1.20626	0.45251	Q92845-2;Q92845-3;Q92845;Q92845-4	Kinesin-associated protein 3	KIFAP3
1884	0.2537	-1.16123	0.453854	Q15031;E9PHM2;C9JYR8;C9IZR7	Probable leucine--tRNA ligase, mitochondrial	LARS2
1543	0.2537	-1.46139	0.453854	P51888	Prolargin	PRELP
462	0.2541	-1.19647	0.454009	Q7Z460-2;Q7Z460-4;F5GWS0;Q7Z460-3;F8WA11;Q7Z460;H0Y5T1;C9J151;C9JP76;H0YHV8	CLIP-associating protein 1	CLASP1
1782	0.2546	-1.09886	0.454648	Q12959-5;Q12959-3;Q12959-6;Q12959-4;Q12959;Q12959-7;Q12959-2;E7EQD7;B4E2H8;H7C166;C9J110;F2Z2L0;C9IYP1;C9JUA9;C9JN61;C9JCP6;A8MUT6	Disks large homolog 1	DLG1
1347	0.2551	1.09105	0.454997	P26440;P26440-2;H0YLC3;H7C4G6;H0YKV0;H0YN10	Isovaleryl-CoA dehydrogenase, mitochondrial	IVD
829	0.2562	1.16022	0.456303	O14495	Lipid phosphate phosphohydrolase 3	PPAP2B
1040	0.2561	-1.15916	0.456303	O95292;E5RK64;O95292-2	Vesicle-associated membrane protein-associated protein B/C	VAPB
151	0.2569	-1.32084	0.456981	B7Z2L7;Q6ZVM7;B7Z2U2;Q6ZVM7-3;K7ENB0;Q6ZVM7-4;F5H3S6;Q6ZVM7-2	TOM1-like protein 2	TOM1L2
392	0.2571	-1.1079	0.456981	E9PFH4;Q9Y5L0-3;Q9Y5L0;Q9Y5L0-1;C9J7E5;Q9Y5L0-5	Transportin-3	TNPO3
2704	0.2579	-1.32553	0.457618	Q9UIJ7;Q9UIJ7-2;Q9UIJ7-3	GTP:AMP phosphotransferase AK3, mitochondrial	AK3
525	0.2579	-1.20384	0.457618	P09651-3;F8W6I7;P09651-2;P09651;Q32P51;F8VTQ5;F8VZ49;F8VYN5;H0YH80;F8W646	Heterogeneous nuclear ribonucleoprotein A1;Heterogeneous nuclear ribonucleoprotein A1-like 2	HNRNPA1
1532	0.2588	-1.57711	0.458645	P51452;P51452-2;K7ES89;K7ELG5	Dual specificity protein phosphatase 3	DUSP3
2740	0.2589	-1.45887	0.458645	Q9UMS0-3;Q9UMS0;C9J8Q1;F8W9P7;Q9UMS0-2;H7C537	NFU1 iron-sulfur cluster scaffold homolog, mitochondrial	NFU1
1672	0.2605	-1.36929	0.460744	P63104;E7EX29;B0AZS6;E7ESK7;P63104-2;B7Z2E6;H0YB80;E9PD24;E7EVZ2;E5RIR4;E5RGE1	14-3-3 protein zeta/delta	YWHAZ
1665	0.2605	1.16387	0.460744	P62906	60S ribosomal protein L10a	RPL10A
2559	0.2608	1.11618	0.460834	Q9HBH5	Retinol dehydrogenase 14	RDH14
414	0.2619	-1.30684	0.462267	E9PIY1;Q9UKS6;E9PJ75;E9PNM9;E9PJ33	Protein kinase C and casein kinase substrate in neurons protein 3	PACSIN3
61	0.2623	1.18398	0.462451	A8MW50;P07195;F5H793;C9J7H8	L-lactate dehydrogenase;L-lactate dehydrogenase B chain	LDHB
150	0.2624	-1.22435	0.462451	Q8WZA2-2;B7Z278;Q8WZA2-5;Q8WZA2-4;Q8WZA2-3;Q8WZA2;E9PB94;H7BYQ0	Rap guanine nucleotide exchange factor 4	RAPGEF4
1879	0.2627	-1.23395	0.462532	Q14CZ8;Q14CZ8-2	Hepatocyte cell adhesion molecule	HEPACAM
1973	0.2632	-1.14296	0.463121	Q53GQ0;E9PI21;Q53GQ0-2	Estradiol 17-beta-dehydrogenase 12	HSD17B12
438	0.2635	-1.18191	0.463158	Q8N336-3;E9PLM8;Q8N336;Q8N336-2	ELMO domain-containing protein 1	ELMOD1
2340	0.2643	-1.1408	0.464234	Q96CS3	FAS-associated factor 2	FAF2
2597	0.265	1.20385	0.464918	Q9NRU3-2;Q9NRU3	Metal transporter CNNM1	CNNM1
1830	0.2659	1.13351	0.466154	Q13724-2;Q13724;C9J8D4;C9JDQ1	Mannosyl-oligosaccharide glucosidase	MOGS
2413	0.2679	-1.1931	0.469312	Q96TC7;H0YMB1;Q96TC7-2;H0YLG5;H0YNE5;H0YLV7	Regulator of microtubule dynamics protein 3	RMDN3
2822	0.2682	-1.35661	0.469455	Q9Y490	Talin-1	TLN1
1391	0.2707	1.35995	0.473363	P31930	Cytochrome b-c1 complex subunit 1, mitochondrial	UQCRC1
1954	0.273	1.26003	0.476908	Q2M389;Q2M389-2;F8VYH7;F8VQX3;R4GMM5;F8W1W1	WASH complex subunit 7	KIAA1033
1523	0.2733	-1.16966	0.477174	P50570-3;P50570-4;P50570-2;P50570-5;P50570;K7EMQ3	Dynamin-2	DNM2
1702	0.2737	-1.20263	0.4774	P84074	Neuron-specific calcium-binding protein hippocalcin	HPCA
1057	0.2747	1.06354	0.478751	O95782-2;O95782;M0R2D9;E9PPZ3;E9PS94	AP-2 complex subunit alpha-1	AP2A1
2760	0.2765	-1.11244	0.481521	Q9UPX0;Q9UPX0-2;H0YDP1;E9PRP3	Protein turtle homolog B	IGSF9B
2611	0.277	1.46138	0.481651	Q9NUJ1;Q9NUJ1-2;Q9NUJ1-3	Mycophenolic acid acyl-glucuronide esterase, mitochondrial	ABHD10
1913	0.2771	1.05257	0.481651	Q15386;Q15386-2;Q15386-3	Ubiquitin-protein ligase E3C	UBE3C
2443	0.2774	1.35297	0.48172	Q9BR01-2;Q9BR01;F8WE22	Sulfotransferase 4A1	SULT4A1
644	0.2779	1.15208	0.482282	H3BND8;Q93009-3;Q93009;F5H2X1	Ubiquitin carboxyl-terminal hydrolase;Ubiquitin carboxyl-terminal hydrolase 7	USP7
1845	0.2791	-1.2719	0.483901	Q14160;Q14160-3;Q14160-2;H0YCG0;Q5T0G3;Q9BTT6-2;Q9BTT6	Protein scribble homolog	SCRIB
2616	0.2801	1.45984	0.484814	Q9NUT2-5;Q9NUT2-4;Q9NUT2-3;Q9NUT2-2;Q9NUT2;C9JYI3;C9JTY4	ATP-binding cassette sub-family B member 8, mitochondrial	ABCB8
431	0.28	-1.22982	0.484814	Q8IVF5-3;Q8IVF5-4;E9PKT1;Q8IVF5;Q8IVF5-5;Q8IVF5-2;H7C5V6;E9PMZ8	T-lymphoma invasion and metastasis-inducing protein 2	TIAM2
2659	0.2815	1.38378	0.486864	Q9P0M6;Q5SQT3	Core histone macro-H2A.2	H2AFY2
1400	0.2824	1.07836	0.488047	P33402;P33402-3;P33402-2	Guanylate cyclase soluble subunit alpha-2	GUCY1A2
713	0.2828	-1.3861	0.488239	Q14192;J3KNW4	Four and a half LIM domains protein 2	FHL2
1120	0.2841	-2.4662	0.490001	P05109	Protein S100-A8;Protein S100-A8, N-terminally processed	S100A8
1992	0.2848	-1.2437	0.490889	Q96JJ3-3;Q5JVZ5;Q96JJ3;Q5JVZ8;Q5JW01;Q5JVZ4	Engulfment and cell motility protein 2	ELMO2
1339	0.2858	-1.11047	0.492132	P25398	40S ribosomal protein S12	RPS12
1535	0.2869	1.16172	0.493672	P51608;P51608-2;B5MCB4	Methyl-CpG-binding protein 2	MECP2
1718	0.2875	1.18687	0.494265	Q00839;Q00839-2;Q5RI18	Heterogeneous nuclear ribonucleoprotein U	HNRNPU
2531	0.288	-1.11993	0.494541	Q9H479	Fructosamine-3-kinase	FN3K
2196	0.2881	-1.04489	0.494541	Q8N1G4	Leucine-rich repeat-containing protein 47	LRRC47
2790	0.2901	-1.24135	0.497462	Q9Y2H0-1;Q9Y2H0;Q9Y2H0-3	Disks large-associated protein 4	DLGAP4
1739	0.2907	-1.25165	0.498053	Q04917;A2IDB2;F8WEB6;A2IDB1	14-3-3 protein eta	YWHAH
1240	0.2913	1.57679	0.498688	P14618;P14618-3;H3BQ34;H3BUW1;H3BTJ2;H3BT25;H3BU13;H3BN34;H3BQZ3;P30613-2;P30613	Pyruvate kinase PKM;Pyruvate kinase	PKM
403	0.2915	-1.19691	0.498701	E9PH82;Q8NCA5-2;Q8NCA5	Protein FAM98A	FAM98A
2371	0.292	1.09054	0.499124	Q96J02-3;Q96J02-2;Q96J02;Q9H0M0-6;Q9H0M0-3;Q9H0M0;H0YBS9;H0YBA4;O00308-3;O00308-2;O00308	E3 ubiquitin-protein ligase Itchy homolog;NEDD4-like E3 ubiquitin-protein ligase WWP1	ITCH
2331	0.2946	1.18754	0.502298	Q96AG4;I3L223	Leucine-rich repeat-containing protein 59	LRRC59
2381	0.2949	-1.0559	0.502298	Q96L92-3;Q96L92;Q96L92-2;Q96L92-4;H7C603	Sorting nexin-27	SNX27
876	0.2947	-1.11409	0.502298	O15400-2;O15400	Syntaxin-7	STX7
75	0.2946	1.2152	0.502298	B1AHC9;P12956;P12956-2;F5H1I8	X-ray repair cross-complementing protein 6	XRCC6
511	0.2954	1.04375	0.502692	F8VPD4;P27708;H7BZB3	CAD protein;Glutamine-dependent carbamoyl-phosphate synthase;Aspartate carbamoyltransferase;Dihydroorotase	CAD
2314	0.2973	-1.43884	0.504732	Q92905;E5RHH5;E5RHF2	COP9 signalosome complex subunit 5	COPS5
2727	0.2973	-1.15719	0.504732	Q9ULC3	Ras-related protein Rab-23	RAB23
543	0.2968	-1.10963	0.504732	Q9Y4I1-2;F8WE88;Q9Y4I1;G3V394;Q9Y4I1-3;F8W6H6;E7ERV5;Q9UES5;O95317;Q9ULV0;Q9NQX4;G3V3C9;H0YMK3;Q9NQX4-2;H0YM96;Q9ULV0-2;H0YM93	Unconventional myosin-Va	MYO5A
443	0.2978	1.64271	0.505232	E9PMB9;Q16798;Q6TCH8;Q16798-2;E9PNN2	Malic enzyme;NADP-dependent malic enzyme, mitochondrial	ME3
2437	0.2986	-1.08613	0.506179	Q9BPU6;E7EWB4	Dihydropyrimidinase-related protein 5	DPYSL5
2236	0.2997	1.16892	0.50718	Q8NFV4;Q8NFV4-4;Q8NFV4-6;H0YC52;Q8NFV4-3;Q8NFV4-2;C9J7Q4;H7BZ58	Alpha/beta hydrolase domain-containing protein 11	ABHD11
1552	0.2996	1.31054	0.50718	P52907	F-actin-capping protein subunit alpha-1	CAPZA1
2480	0.3008	-1.10462	0.508637	Q9BZ29-3;Q9BZ29-5;Q9BZ29;Q9BZ29-4;Q5JUD3;H7BZ79;Q5JUD8;H0Y3S1;Q9BZ29-6;Q6ZSL5	Dedicator of cytokinesis protein 9	DOCK9
827	0.3017	-1.16245	0.509583	O14490;O14490-7	Disks large-associated protein 1	DLGAP1
605	0.3024	-1.19071	0.510444	H0Y9D9;Q7Z5Q1-7;Q7Z5Q1-5;Q7Z5Q1-4;Q7Z5Q1-6;Q7Z5Q1-3;Q7Z5Q1;J3KN18;Q8NE35-2;Q8NE35;Q7Z5Q1-8;Q7Z5Q1-9;Q17RY0-3;E5RFP2;E5RJM0;B7ZLQ8;Q17RY0-2;Q17RY0	Cytoplasmic polyadenylation element-binding protein 2;Cytoplasmic polyadenylation element-binding protein 3;Cytoplasmic polyadenylation element-binding protein 4	CPEB2
88	0.3032	-1.28035	0.51137	O43307-3;O43307-2;B1AMR4;B1AMR3;O43307;H0YCT6;E9PFR9;Q96N96-5;J3KQJ8;Q96N96-2;Q96N96-3;Q96N96-4;Q9NR80-3;E9PEM0;Q96N96;Q9NR80-4;Q9NR80;Q96N96-6	Rho guanine nucleotide exchange factor 9	ARHGEF9
816	0.3037	1.14073	0.511632	O00483	NADH dehydrogenase [ubiquinone] 1 alpha subcomplex subunit 4	NDUFA4
2641	0.3039	-1.18974	0.511632	Q9NZJ4;Q9NZJ4-2;H0Y6M8	Sacsin	SACS
1912	0.3045	-1.11393	0.51231	Q15382;C9J931;F8WBL3	GTP-binding protein Rheb	RHEB
603	0.3052	1.30438	0.51256	O00410;H0Y8C6;O00410-3;O00410-2;C9JMV5;E7ETV3;E7EQT5;E7EV12;H0Y3V4;C9JZD8;C9J875;C9JZ53;C9JQT6;E7ESA1;E7ESZ1;E7EWK4;E7EX05;E7ETV8	Importin-5	IPO5
2683	0.3051	-1.1861	0.51256	Q9UDY2-5;Q9UDY2-4;Q9UDY2-2;Q9UDY2-6;Q9UDY2-3;Q9UDY2;Q9UDY2-7	Tight junction protein ZO-2	TJP2
1860	0.3054	-1.14317	0.512602	Q14344;Q14344-2	Guanine nucleotide-binding protein subunit alpha-13	GNA13
225	0.3058	1.08493	0.512778	C9JXB8;C9JNW5;P83731	60S ribosomal protein L24	RPL24
1671	0.3064	1.13568	0.513385	P63096;P63096-2;C9JPP4;P08754;C9JL77;P11488;P19087;A8MTJ3	Guanine nucleotide-binding protein G(i) subunit alpha-1;Guanine nucleotide-binding protein G(k) subunit alpha	GNAI1
2140	0.3069	-1.08495	0.513801	Q86UW7;Q86UW7-3;Q86UW7-2;F8W8P5;C9IYE1;H7BYR4;H0Y8B5	Calcium-dependent secretion activator 2	CADPS2
2708	0.3085	-1.29932	0.51601	Q9UJC5	SH3 domain-binding glutamic acid-rich-like protein 2	SH3BGRL2
2660	0.3093	1.08195	0.516994	Q9P1U1;Q9P1U1-2;Q9P1U1-3;H7C4J1;Q9C0K3;C9IZN3	Actin-related protein 3B	ACTR3B
1601	0.3106	1.12901	0.518345	P60468;S4R3B5	Protein transport protein Sec61 subunit beta	SEC61B
2069	0.3107	-1.13348	0.518345	Q6PGP7;D6RCE2	Tetratricopeptide repeat protein 37	TTC37
1902	0.3112	-1.1592	0.51887	Q15276;F5H355;Q15276-2;K7ENJ9;I3L2B8	Rab GTPase-binding effector protein 1	RABEP1
1177	0.312	-1.34053	0.518883	Q6P452;P09525;P09525-2	Annexin;Annexin A4	ANXA4
365	0.3118	1.13652	0.518883	E9PBF6;P20700	Lamin-B1	LMNB1
537	0.312	1.1114	0.518883	Q13613-2;Q13613;F8WA39;H0YDX3;Q8NEC6;E9PIH9;F8W764;F8W8S8;H7BZJ1;H7C406;E9PPP8	Myotubularin-related protein 1	MTMR1
786	0.3128	1.09313	0.51974	M0QYZ2;P53680;M0R0N4;P53680-2;X6R390;M0QZ21;M0R1S0	AP-2 complex subunit sigma	AP2S1
1350	0.313	1.17723	0.51974	P26641;P26641-2	Elongation factor 1-gamma	EEF1G
2286	0.3137	-1.09922	0.520523	Q8WY54-2;Q8WY54;Q8WY54-3	Protein phosphatase 1E	PPM1E
819	0.3142	-1.28029	0.520821	O00505;H0Y4S9	Importin subunit alpha-4	KPNA3
2264	0.3149	-1.42044	0.521413	Q8TF44	C2 calcium-dependent domain-containing protein 4C	C2CD4C
2752	0.315	-1.74507	0.521413	Q9UNZ2-6;Q9UNZ2;Q9UNZ2-5;Q9UNZ2-4;F2Z2K0	NSFL1 cofactor p47	NSFL1C
177	0.3157	-1.11033	0.52209	B8ZZX2;B8ZZV9;Q9H8M1;H0YHF1;Q96MF6-3;Q96MF6-2;Q96MF6	Coenzyme Q-binding protein COQ10 homolog B, mitochondrial	COQ10B
1088	0.316	1.39128	0.522223	P02462-2;P02462;P29400;P29400-2	Collagen alpha-1(IV) chain;Arresten;Collagen alpha-5(IV) chain	COL4A1
1756	0.3167	-1.12087	0.522936	Q07960;H0YE29;E9PNR6	Rho GTPase-activating protein 1	ARHGAP1
1143	0.3182	1.16095	0.524564	P07355;H0YN42;P07355-2;H0YMD0;H0YMU9;A6NMY6;H0YKS4;H0YM50;H0YMM1;H0YNP5;H0YKZ7;H0YLV6;H0YMT9;H0YKX9;H0YN28;H0YL33;H0YKL9;H0YMW4;H0YNA0;H0YKV8;H0YN52;H0YMD9;H0YNB8;H0YKN4;H0YLE2	Annexin A2;Annexin;Putative annexin A2-like protein	ANXA2
27	0.3181	-1.16455	0.524564	A5PKW4;A5PKW4-2	PH and SEC7 domain-containing protein 1	PSD
1429	0.3191	1.10539	0.525583	P39656-2;P39656-3;P39656;U3KQ84	Dolichyl-diphosphooligosaccharide--protein glycosyltransferase 48 kDa subunit	DDOST
1224	0.3205	1.09954	0.527373	P12532;P12532-2;F8WCN3;C9JSQ1;C9J8F6;C9JT96;P17540;C9JJX8;C9J995;C9J6W7;D6RHV3;D6R998	Creatine kinase U-type, mitochondrial	CKMT1A
2607	0.321	-1.13427	0.527846	Q9NSY0;E9PR11;Q9NSY0-2;Q9NSY0-4;Q9NSY0-5;H0YCB1	Nuclear receptor-binding protein 2	NRBP2
2132	0.3215	-1.44773	0.528252	Q86T65-4;Q86T65	Disheveled-associated activator of morphogenesis 2	DAAM2
34	0.3218	1.10396	0.528252	P51808;A6NGJ0;F2Z328	Dynein light chain Tctex-type 3	DYNLT3
67	0.3222	-1.12472	0.528463	A8MYT4;Q8NEB9;M0R308;M0R386	Phosphatidylinositol 3-kinase catalytic subunit type 3	PIK3C3
520	0.3228	1.12263	0.529061	F8VYY9;P54619-2;P54619;P54619-3;H0YHF8;H0YIC9;F8VZX1;F8VPF5;F8VVA3	5-AMP-activated protein kinase subunit gamma-1	PRKAG1
2062	0.3239	1.11302	0.529726	Q6P2Q9;I3L0J9;I3L3Z8	Pre-mRNA-processing-splicing factor 8	PRPF8
436	0.3239	-1.55685	0.529726	E9PLK3;P55786;P55786-2;A6NEC2;E9PP11;H0YCQ5;E9PJY4;E9PPD4;A6NEC2-3;H0YDG0;A6NEC2-2;E9PJF9;E9PPZ2	Puromycin-sensitive aminopeptidase;Puromycin-sensitive aminopeptidase-like protein	NPEPPS
2333	0.324	-1.40847	0.529726	Q96B97;Q96B97-2;Q5JPT2;Q96B97-3;Q5VSN0;Q5JPT3;Q5JPT1	SH3 domain-containing kinase-binding protein 1	SH3KBP1
1547	0.3247	1.15142	0.530462	P52272-2;P52272;M0R019;M0R2T0;M0QYQ7;M0R0Y6;M0QY96;M0R2I7;M0R0N3	Heterogeneous nuclear ribonucleoprotein M	HNRNPM
2009	0.325	1.14265	0.530519	Q5T5C0-3;Q5T5C0-2;Q5T5C0;Q3B794;Q5JRH0	Syntaxin-binding protein 5	STXBP5
1832	0.3255	1.07078	0.530667	Q13813-2;Q13813;A6NG51;Q13813-3;REV__C9J6B6;REV__C9JF13	Spectrin alpha chain, non-erythrocytic 1	SPTAN1
2444	0.3256	1.29161	0.530667	Q9BRG1;K7ENE3;K7EKV4	Vacuolar protein-sorting-associated protein 25	VPS25
2661	0.326	-1.14124	0.530982	Q9P1Y5;Q9P1Y5-2	Calmodulin-regulated spectrin-associated protein 3	CAMSAP3
263	0.3272	-1.06275	0.532382	D6R937;Q12904;Q12904-2	Aminoacyl tRNA synthase complex-interacting multifunctional protein 1;Endothelial monocyte-activating polypeptide 2	AIMP1
2248	0.3283	-1.13269	0.533375	Q8TBF2;Q8TBF2-3;Q8TBF2-8;J3QKK8;Q8TBF2-4;Q8TBF2-2;Q8TBF2-5;J3KRV9;Q8TBF2-7;J3KPF6;Q8TBF2-6;J3KPF5	Prostamide/prostaglandin F synthase	FAM213B
2046	0.3282	1.09306	0.533375	Q6GYQ0-4;Q6GYQ0;Q6GYQ0-7;Q6GYQ0-5;Q6GYQ0-6;Q6GYQ0-2;Q6GYQ0-3	Ral GTPase-activating protein subunit alpha-1	RALGAPA1
376	0.3287	1.08847	0.533672	E9PCY7;P31943;G8JLB6;E5RGV0;D6RIU0;D6RBM0;E5RGH4;D6RAM1;D6R9T0;D6RFM3;D6RIT2;D6RDU3;D6RJ04;D6RIH9;H0YB39;E7EQJ0;H0YAQ2;E7EN40;H0YBG7;H0YBD7;P52597;D6R9D3;D6RF17;D6RDL0	Heterogeneous nuclear ribonucleoprotein H;Heterogeneous nuclear ribonucleoprotein H, N-terminally processed	HNRNPH1
805	0.3299	-1.09851	0.534632	O00231;O00231-2;J3QRY4;J3KSW3;J3QS13	26S proteasome non-ATPase regulatory subunit 11	PSMD11
2440	0.3297	-1.12337	0.534632	Q9BQ69	O-acetyl-ADP-ribose deacetylase MACROD1	MACROD1
270	0.3301	-1.92641	0.534634	D6R9Z7;P15954	Cytochrome c oxidase subunit 7C, mitochondrial	COX7C
778	0.3309	1.28941	0.535482	Q9NP81;M0QWZ7;Q9NP81-2;B4DJM9;M0R2C6;M0R2H5;M0R1C0;M0QX29;M0R259	Serine--tRNA ligase, mitochondrial	SARS2
1125	0.3317	1.15692	0.536194	P05386	60S acidic ribosomal protein P1	RPLP1
227	0.3319	-1.23589	0.536194	C9JY28;Q9HD34;C9JRX8;F5H189;C9J799;H7C4Q5	LYR motif-containing protein 4	LYRM4
706	0.3339	-1.11137	0.538545	P42356;J3KN10;P42356-2;A4QPH2-3;A4QPH2;A4QPH2-2;Q8N8J0;A8MTF1;C9JLI1	Phosphatidylinositol 4-kinase alpha	PI4KA
934	0.3338	1.16253	0.538545	O60518	Ran-binding protein 6	RANBP6
216	0.3354	1.28196	0.540117	P82930;C9JJ19	28S ribosomal protein S34, mitochondrial	MRPS34
855	0.3351	-1.12782	0.540117	O14994;Q4TT46;A6ZJ82	Synapsin-3	SYN3
2339	0.337	-1.20766	0.542401	Q96CN4-2;Q96CN4;M0QYX4	EVI5-like protein	EVI5L
2594	0.3389	-1.27466	0.544932	Q9NRN7;Q9NRN7-2;E9PNF3;E9PLW6	L-aminoadipate-semialdehyde dehydrogenase-phosphopantetheinyl transferase	AASDHPPT
697	0.3394	-1.11146	0.544977	I3L3Z0;I3L1Y8;Q9HBL8;I3L543;I3L3I6	NmrA-like family domain-containing protein 1	NMRAL1
891	0.3394	1.22303	0.544977	O43396;K7ER96;K7EKG2;K7EPB7;K7EML9	Thioredoxin-like protein 1	TXNL1
1023	0.3417	1.1665	0.548117	O94925;O94925-3;H7BZD1;B7Z509;C9JIJ6;H7C201;O94925-2;B8ZZA8;B8ZZC5	Glutaminase kidney isoform, mitochondrial	GLS
1850	0.3422	-1.22105	0.548496	Q14194;E9PD68;Q14194-2;Q14117	Dihydropyrimidinase-related protein 1	CRMP1
1150	0.3427	-1.75577	0.548977	P07954-2;P07954	Fumarate hydratase, mitochondrial	FH
155	0.343	1.3881	0.549026	B7Z300;O00445	Synaptotagmin-5	SYT5
2751	0.3445	-1.15275	0.550433	Q9UNW9	RNA-binding protein Nova-2	NOVA2
867	0.345	1.10454	0.550883	O15145;F8VR50;C9JZD1	Actin-related protein 2/3 complex subunit 3	ARPC3
1369	0.3469	1.27074	0.553516	P30042;H7C1F6;H7C2G3;P30042-2;F2Z2Q0;H7BYH1	ES1 protein homolog, mitochondrial	C21orf33
1059	0.3477	-1.20381	0.554263	O95831-3;O95831;O95831-2;O95831-6;O95831-5;E9PMA0;O95831-4	Apoptosis-inducing factor 1, mitochondrial	AIFM1
32	0.348	-1.10807	0.554428	B0QYY6;I3L1D4;B0QYY7;S4R469;F8VR27;F8VZY7;A6NFN3;A6NFN3-2;J3QQZ2;B0QYV1;O43251-3;J3QRF4;O43251-9;Q9NWB1-3;O43251-4;B0QYY4;O43251-5;O43251-10;O43251-2;O43251;F8VRS4;Q9NWB1-4;Q9NWB1-5;Q9NWB1;O43251-7;J3KNW3;Q9NWB1-2;B7Z1U7;O43251-6;O43251-8;F8VZG9	RNA binding protein fox-1 homolog 3;RNA binding protein fox-1 homolog;RNA binding protein fox-1 homolog 2;RNA binding protein fox-1 homolog 1	RBFOX2
559	0.3488	1.14669	0.555146	Q9H9C1-2;Q9H9C1;G3V4K3	Spermatogenesis-defective protein 39 homolog	VIPAS39
1683	0.349	-1.0704	0.555146	P68363;P68363-2;F8VVB9;F8VRZ4;F8VS66;C9JDS9;F8VWV9;F8VX09;F8VRK0;C9K0S6;F8W0F6;Q9H853;F8VXZ7	Tubulin alpha-1B chain	TUBA1B
2281	0.3517	-1.12697	0.557616	Q8WXF7-2;Q8WXF7;G3V5T4;G3V321;H0YJ65	Atlastin-1	ATL1
348	0.3516	1.1353	0.557616	O15484;E7EV01	Calpain-5	CAPN5
467	0.3513	-1.10531	0.557616	Q5T321;Q8NFP9;F5GXV7;Q8NFP9-3;Q8NFP9-2	Neurobeachin	NBEA
2209	0.351	-1.1301	0.557616	Q8N573-2;Q8N573-5;Q8N573-8;Q8N573;Q8N573-3;H0YC07;Q8N573-6;E5RII8;E9PLW2;Q8N573-7;Q8N573-4	Oxidation resistance protein 1	OXR1
359	0.3542	-1.15917	0.560847	E7EWI0;Q86UL8-2;Q86UL8;F5GWH1	Membrane-associated guanylate kinase, WW and PDZ domain-containing protein 2	MAGI2
2272	0.3543	1.17414	0.560847	Q8WUY3-4;Q8WUY3;Q8WUY3-2;Q8WUY3-3;H7BZH9;E9PDC2;Q5JUB9;B4DSQ3;B4DJW7;Q8WUY3-5;Q5JUB8;X6R9J3	Protein prune homolog 2	PRUNE2
192	0.3546	-1.09631	0.560893	Q9NY65;C9J2C0;Q9NY65-2;V9GZ17	Tubulin alpha-8 chain	TUBA8
2282	0.3549	-1.09473	0.560981	Q8WXG6-7;Q8WXG6;Q8WXG6-6;Q8WXG6-8;Q8WXG6-5;Q8WXG6-4;Q8WXG6-3;Q8WXG6-2;F8W8U2;C9J6B0;C9JM97;C9JLZ9;C9K0L0	MAP kinase-activating death domain protein	MADD
220	0.3554	1.14032	0.561294	C9JL63;Q14416;H7BXL3;C9JD41	Metabotropic glutamate receptor 2	GRM2
546	0.3578	-1.18907	0.563434	G3V192;P02794;G3V1D1;E9PPQ4;E9PRK8;E9PKY7	Ferritin;Ferritin heavy chain	FTH1
353	0.3571	1.11415	0.563434	Q07866-8;G3V2E7;Q07866-2;Q07866-3;Q07866;F8W6L3;Q07866-7;G3V3H3;Q07866-5;Q07866-10;Q07866-6;G3V5R9;Q07866-4;Q07866-9;E7EVH7;G5E9S8;G3V2P7;H0YJU9;H0YJL0;H0YJT3;H0YG16	Kinesin light chain 1	KLC1
2050	0.3575	-1.14298	0.563434	Q6IQ22	Ras-related protein Rab-12	RAB12
83	0.3578	1.21253	0.563434	B1AKP7;G3V162;Q13148;K7EJM5;K7EN94;Q13148-4;K7EL26;K7EJ99	TAR DNA-binding protein 43	TARDBP
577	0.3586	-1.17803	0.564135	G5EA09		SDCBP
2091	0.3601	-1.06627	0.566168	Q70IA6-2;Q70IA6;Q70IA6-3	MOB kinase activator 2	MOB2
2300	0.361	1.24537	0.566859	Q92598-2;Q92598;Q92598-4;Q92598-3;R4GN69	Heat shock protein 105 kDa	HSPH1
1399	0.3611	-1.38266	0.566859	P33176	Kinesin-1 heavy chain	KIF5B
1642	0.3615	1.08953	0.566906	P62273;P62273-2	40S ribosomal protein S29	RPS29
2216	0.3617	1.18927	0.566906	Q8N766-4;Q8N766-2;Q8N766;Q8N766-3;H7C4E3	ER membrane protein complex subunit 1	EMC1
1239	0.3621	-1.42187	0.566975	P14550;V9GYG2;V9GYP9;Q5T621	Alcohol dehydrogenase [NADP(+)]	AKR1A1
818	0.3623	1.09752	0.566975	O00499-3;O00499-5;O00499;O00499-9;O00499-10;O00499-7;O00499-8;O00499-4;O00499-6;O00499-11;O00499-2	Myc box-dependent-interacting protein 1	BIN1
328	0.3631	-1.12984	0.567788	E7ERU0;E9PHM6;F8W9J4;Q03001;E9PEB9;Q03001-8;F6QMI7;E7ETB9;Q5T0V7;Q03001-13;Q03001-9;Q6P0N6;Q03001-3;E7ESK0;E7ERX3;H0YC65	Dystonin	DST
1217	0.3637	1.46188	0.568327	P12109	Collagen alpha-1(VI) chain	COL6A1
241	0.3645	-1.63552	0.569082	P02533;CON__P02533;Q04695;CON__Q04695;CON__Q9QWL7;CON__Q6IFX2;K7ESE1	Keratin, type I cytoskeletal 14	KRT14
2219	0.3655	1.49642	0.570127	Q8N9I0	Synaptotagmin-2	SYT2
1857	0.3675	-1.13745	0.57174	Q14258	E3 ubiquitin/ISG15 ligase TRIM25	TRIM25
942	0.3676	-1.13703	0.57174	O60861-1;O60861-4;O60861;B7Z1Q2;O60861-2;J3QLH8;J3KTB1;J3QS26;J3KS47	Growth arrest-specific protein 7	GAS7
2546	0.368	-1.08062	0.57174	Q9H9A6	Leucine-rich repeat-containing protein 40	LRRC40
2191	0.368	1.09955	0.57174	Q8N122-3;Q8N122	Regulatory-associated protein of mTOR	RPTOR
2588	0.3682	-1.72976	0.57174	Q9NR45;Q5TBR0;Q5TBR1	Sialic acid synthase	NANS
2117	0.368	-1.40481	0.57174	Q7Z3D6-3;Q7Z3D6-2;G8JLP2;Q7Z3D6-5;H0YB09;Q7Z3D6-4;Q7Z3D6;H0YB62;H0YB11;E5RJ62;E5RIU5	UPF0317 protein C14orf159, mitochondrial	C14orf159
1607	0.3687	-1.08721	0.572167	P60880	Synaptosomal-associated protein 25	SNAP25
1694	0.3693	1.06666	0.572679	P78371;P78371-2;F5GWF6;F8VQ14	T-complex protein 1 subunit beta	CCT2
2500	0.3696	-1.23819	0.57271	Q9GZP4;Q9GZP4-2;X6R8S9	PITH domain-containing protein 1	PITHD1
1923	0.37	1.14243	0.572875	Q15818	Neuronal pentraxin-1	NPTX1
1609	0.3705	1.16827	0.573183	P60891;B1ALA9;P60891-2;P21108;B1ALA7;A6NMS2;D3YTJ7;H7C540	Ribose-phosphate pyrophosphokinase 1;Ribose-phosphate pyrophosphokinase 3	PRPS1
1625	0.3712	-1.37858	0.573838	P61601;E5RIZ1;E5RGA9;E5RK89;E5RFL9;E5RJT1;E5RJJ6;E5RGZ0;E5RI95;E5RJ38;E5RHE8;E5RI78;E5RHC8;E5RIG4;E5RIA5	Neurocalcin-delta	NCALD
1221	0.3718	1.32766	0.574289	P12270	Nucleoprotein TPR	TPR
2745	0.3728	-1.08601	0.575421	Q9UN86;Q9UN86-2;D6RAC7;D6RB17;D6RBM9;D6REX8;D6RBR0;D6RE13;D6RBW8;D6RGJ4	Ras GTPase-activating protein-binding protein 2	G3BP2
371	0.3755	-1.24849	0.577678	V9GYD9;O95319-5;O95319-2;Q5VZZ6;O95319;O95319-4;O95319-3;E9PC62;V9GY47;F5H4Y5;E9PQK4;E9PSH0;F5H0D8;E9PKU1;Q92879-5;Q92879-2;Q92879-3;Q92879-6;Q92879;Q92879-4;G5EA30	CUGBP Elav-like family member 2	CELF2
945	0.3762	-1.12868	0.577678	O60884	DnaJ homolog subfamily A member 2	DNAJA2
2856	0.3752	-1.43067	0.577678	Q9Y6I3-3;Q9Y6I3;Q9Y6I3-1	Epsin-1	EPN1
1281	0.3755	1.12332	0.577678	P18507-2;P18507-3;P18507;E5RGG2;E5RIG3;Q8N1C3	Gamma-aminobutyric acid receptor subunit gamma-2	GABRG2
1570	0.3759	1.31149	0.577678	P54652	Heat shock-related 70 kDa protein 2	HSPA2
2089	0.375	-1.292	0.577678	Q6ZVL6;H0YDE5;Q6ZVL6-2	UPF0606 protein KIAA1549L	KIAA1549L
1227	0.3762	1.15299	0.577678	P13010;C9JZ81	X-ray repair cross-complementing protein 5	XRCC5
2397	0.3773	-1.19219	0.578907	Q96PU8-5;Q96PU8-9;Q96PU8-8;Q96PU8-6;Q96PU8-3;Q96PU8;F5GXS8;F5GYM3;F5H5U6;F5H8C8;H0YG47;F5GYT7;H0YGD6	Protein quaking	QKI
2329	0.3782	-1.08254	0.579331	Q96A65;Q96A65-2	Exocyst complex component 4	EXOC4
1546	0.3785	-1.10556	0.579331	P51991;P51991-2	Heterogeneous nuclear ribonucleoprotein A3	HNRNPA3
743	0.3784	-1.49032	0.579331	Q9Y2L5-2;J3QQJ5;Q9Y2L5;J3QQS5;J3QSA1;J3KSL8	Trafficking protein particle complex subunit 8	TRAPPC8
2484	0.3811	-1.13005	0.582132	Q9BZF3-2;Q9BZF3-4;Q9BZF3;Q9BZF3-3;Q9BZF3-5;Q9BZF3-6	Oxysterol-binding protein-related protein 6	OSBPL6
2421	0.3806	1.09731	0.582132	Q99584	Protein S100-A13	S100A13
1711	0.381	-1.10514	0.582132	Q00059;Q00059-2;H7BYN3	Transcription factor A, mitochondrial	TFAM
1801	0.3818	-1.18421	0.582458	Q13224;H0Y2V8;Q14957	Glutamate receptor ionotropic, NMDA 2B	GRIN2B
2663	0.3819	-1.11076	0.582458	Q9P227-2;Q9P227	Rho GTPase-activating protein 23	ARHGAP23
1233	0.3826	1.20091	0.582644	P13804-2;P13804;H0YK49;H0YL12;H0YNX6;H0YKF0;H0YLU7	Electron transfer flavoprotein subunit alpha, mitochondrial	ETFA
205	0.3826	1.32296	0.582644	C9JDU5;C9JJS3;C9K0K7;E7EPA1;O60256-3;O60256;I3L331;I3L164;C9JDH0;E7EW35;I3L0S1;O60256-4;O60256-2	Phosphoribosyl pyrophosphate synthase-associated protein 2	PRPSAP2
1794	0.3845	-1.05194	0.585104	Q13057;Q13057-2;K7ESK6;K7ES73;K7EN91;K7EP09;K7EPT0;K7EQ60	Bifunctional coenzyme A synthase;Phosphopantetheine adenylyltransferase;Dephospho-CoA kinase	COASY
792	0.3849	-1.11446	0.58515	M0R1L7;O43633;M0QXX8;M0R1T5	Charged multivesicular body protein 2a	CHMP2A
331	0.3851	1.15849	0.58515	Q05397-2;H0YBP1;Q05397;Q05397-5;J3QT16;E7ESA6;E9PEI4;H0YB16;H0YBZ1;E5RHD8;Q05397-6;B4DWJ1;Q05397-4;Q05397-3;E5RI03;H0YB99	Focal adhesion kinase 1	PTK2
307	0.3867	-1.68832	0.58611	K7EJL1;E7ENJ6;Q9BXS5;Q9BXS5-2;K7EPJ8;K7EQX3;K7EPR4;K7EJJ1;K7EMG5;Q9Y6Q5;Q9Y6Q5-2	AP-1 complex subunit mu-1	AP1M1
1338	0.3865	-1.10097	0.58611	P25098;E9PRV7;P35626	Beta-adrenergic receptor kinase 1	ADRBK1
375	0.3869	2.03805	0.58611	E9PCY5;Q02880-2;Q02880	DNA topoisomerase 2;DNA topoisomerase 2-beta	TOP2B
2075	0.3867	-1.06873	0.58611	Q6UWE0-2;Q6UWE0;Q6UWE0-3	E3 ubiquitin-protein ligase LRSAM1	LRSAM1
2356	0.3877	1.12431	0.586948	Q96FN4-2;Q96FN4;H3BPR8	Copine-2	CPNE2
1796	0.3883	-1.10069	0.58696	Q13131;Q13131-2;Q96E92	5-AMP-activated protein kinase catalytic subunit alpha-1	PRKAA1
1074	0.3881	1.22819	0.58696	P00403	Cytochrome c oxidase subunit 2	MT-CO2
1582	0.389	1.41191	0.587493	P55290;P55290-4;P55290-5;P55290-3;P55290-2	Cadherin-13	CDH13
215	0.3896	-1.09263	0.587614	C9JPA8;C9JHN8;Q7L5D6-2;Q7L5D6;C9JY46	Golgi to ER traffic protein 4 homolog	GET4
1922	0.3896	-1.14815	0.587614	Q15773;F5H0Y3	Myeloid leukemia factor 2	MLF2
2493	0.3907	-1.08095	0.588526	Q9C0D3;Q9C0D3-2;A8DPD7	Protein zyg-11 homolog B	ZYG11B
284	0.3908	1.55494	0.588526	D6RF48;Q9P2W9;D6RC71;D6RD65;H0YAL4	Syntaxin-18	STX18
1778	0.3919	1.10055	0.58936	Q12905;X6R6Z1	Interleukin enhancer-binding factor 2	ILF2
2794	0.3917	-1.11498	0.58936	Q9Y2I8;Q9Y2I8-2;C9JGR9;E7EQ49;Q9Y2I8-3	WD repeat-containing protein 37	WDR37
2000	0.3941	1.10736	0.591937	Q5SSJ5-2;Q5SSJ5;Q5SSJ5-3;B0QZK4;X6RGJ2;Q5SWC8	Heterochromatin protein 1-binding protein 3	HP1BP3
2299	0.3942	-1.26777	0.591937	Q92581-3;Q92581;Q92581-2	Sodium/hydrogen exchanger 6	SLC9A6
1585	0.3951	-1.06587	0.592738	P55884;P55884-2;C9JZG1	Eukaryotic translation initiation factor 3 subunit B	EIF3B
471	0.3973	-1.08424	0.595588	F5GYK0;Q7Z4K8-5;Q7Z4K8;Q7Z4K8-4;B7Z975;Q7Z4K8-3;Q7Z4K8-2;Q5VT61	Tripartite motif-containing protein 46	TRIM46
457	0.3995	-1.10142	0.598577	Q15349;Q15349-3;Q15349-2;F2Z2J1;B7Z3B5;D6RA62;D6RE03;D6R910;D6RHW7;B1AXG2;D6RD75	Ribosomal protein S6 kinase alpha-2;Ribosomal protein S6 kinase	RPS6KA2
2791	0.4005	-1.07914	0.59956	Q9Y2H1;Q9Y2H1-2;I3L0D0;F5H7Z3;F5GY51	Serine/threonine-protein kinase 38-like	STK38L
2043	0.4014	-1.32807	0.600097	Q693B1;Q693B1-2	BTB/POZ domain-containing protein KCTD11	KCTD11
2319	0.4014	1.10053	0.600097	Q93050-1;Q93050;Q93050-3;B7Z641;B7Z2A9;F5H1T6;K7EM24;K7EPG4;K7EN36;K7ELZ6;K7ERA0;K7ERA6;Q9Y487;K7EQW2;F5H847;F5GX48;K7ENA1;Q13488-2;Q13488;Q9HBG4	V-type proton ATPase 116 kDa subunit a isoform 1	ATP6V0A1
223	0.4028	-1.09125	0.601717	C9JNK6;O75431-2;O75431;C9JAZ1	Metaxin-2	MTX2
203	0.4035	1.4623	0.602238	P02679-2;C9JEU5;P02679;C9JC84;C9JPQ9;C9JU00	Fibrinogen gamma chain	FGG
2539	0.4048	-1.16586	0.603113	Q9H7B4;A8MXR1;B0QZ88;Q9H7B4-2;Q9H7B4-3	Histone-lysine N-methyltransferase SMYD3	SMYD3
807	0.4044	-1.26213	0.603113	O00264;O00264-2;U3KQM0;O15173;O15173-2	Membrane-associated progesterone receptor component 1	PGRMC1
2775	0.4049	1.09129	0.603113	Q9Y230;M0R0Y3;Q9Y230-2;X6R2L4;M0QXI6;M0R0Z0	RuvB-like 2	RUVBL2
1475	0.4053	1.07949	0.603228	P46781;B5MCT8;C9JM19;F2Z3C0;A8MXK4	40S ribosomal protein S9	RPS9
2692	0.4061	1.07747	0.603806	Q9UHC6;H0Y4J0	Contactin-associated protein-like 2	CNTNAP2
2621	0.4066	1.07589	0.603806	Q9NVH1;Q9NVH1-3;Q9NVH1-2;B1AK20;Q5TH61	DnaJ homolog subfamily C member 11	DNAJC11
1802	0.4063	1.0629	0.603806	Q13232;H3BPR2;H3BPD9;H3BMQ7;H3BRA8	Nucleoside diphosphate kinase 3	NME3
2633	0.4071	-1.05536	0.603853	Q9NXC2-2;Q9NXC2;Q3B7J2-2;Q3B7J2	Glucose-fructose oxidoreductase domain-containing protein 1	GFOD1
1859	0.4075	-1.08531	0.603853	Q14318;Q14318-2;Q14318-3;U3KQ64;U3KQI1;M0R2K9;M0R1Q0;M0R1S6;M0R2Q6	Peptidyl-prolyl cis-trans isomerase FKBP8	FKBP8
1053	0.4075	1.12512	0.603853	O95721;C9JAF7	Synaptosomal-associated protein 29	SNAP29
1389	0.4078	-1.11824	0.603875	P31689-2;P31689	DnaJ homolog subfamily A member 1	DNAJA1
1706	0.4086	1.11732	0.604669	P84103-2;P84103	Serine/arginine-rich splicing factor 3	SRSF3
1934	0.4089	-1.21492	0.604673	Q16555-2;Q16555;E5RFU4	Dihydropyrimidinase-related protein 2	DPYSL2
261	0.41	1.15956	0.605765	D3YTB1;P62910;F8W727;D3YTI8	60S ribosomal protein L32	RPL32
2030	0.4106	-1.12667	0.606237	Q5VWJ9;H0Y496	Sorting nexin-30	SNX30
1988	0.4149	1.06908	0.609864	Q5JTZ9	Alanine--tRNA ligase, mitochondrial	AARS2
795	0.4148	-1.06695	0.609864	M0R366;Q9BTV5;M0R1R0;M0QY68;M0R2F6	Fibronectin type III and SPRY domain-containing protein 1	FSD1
1887	0.414	1.31772	0.609864	Q15049-2;Q15049;A6PVC3	Membrane protein MLC1	MLC1
2828	0.4152	1.09489	0.609864	Q9Y4G8;D6RE77;B7Z7Y1;Q8TEU7-2;Q8TEU7-5;Q8TEU7-3;Q8TEU7;Q8TEU7-4;E9PCH4;H0Y8N8;H0Y8H7;Q8TEU7-6	Rap guanine nucleotide exchange factor 2	RAPGEF2
2447	0.4139	1.06324	0.609864	Q9BRX8-2;Q9BRX8	Redox-regulatory protein FAM213A	FAM213A
2580	0.4137	-1.13742	0.609864	Q9NQC3;Q9NQC3-4;Q9NQC3-6;F8W914;Q9NQC3-2;H7C106	Reticulon-4	RTN4
2165	0.4147	-1.10984	0.609864	Q8IV01;E9PNM5	Synaptotagmin-12	SYT12
1548	0.4165	-1.11304	0.611467	P52294;C9JYI4;C9J352;C9JWD9;F2Z3G4;C9J4U1	Importin subunit alpha-5	KPNA1
810	0.4175	1.15243	0.612381	O00401	Neural Wiskott-Aldrich syndrome protein	WASL
1490	0.419	-1.09525	0.61376	P48444;B0YIW6;P48444-2;E9PK34	Coatomer subunit delta	ARCN1
688	0.4187	-1.1898	0.61376	H7C5D3;H7C4U4;Q5SQH8-2;Q5SQH8-3;Q5SQH8;Q0P5T2;Q5SQH8-4;H7C5B5	Uncharacterized protein C6orf136	C6orf136
789	0.4205	1.08002	0.614999	M0R117;Q02543;M0R3D6;M0R1A7;M0R0P7	60S ribosomal protein L18a	RPL18A
1779	0.4203	1.10125	0.614999	Q12906-5;Q12906-4;Q12906-2;Q12906-6;Q12906-3;Q12906;Q12906-7	Interleukin enhancer-binding factor 3	ILF3
1574	0.4225	-1.07813	0.617377	P54920;M0R0Y2;M0R2M1;M0R058;M0R213;M0R027;M0R0I4;M0QZM9;M0QZN5;M0R031	Alpha-soluble NSF attachment protein	NAPA
1442	0.4227	-1.11193	0.617377	P42224;P42224-2;J3KPM9;E7EPD2;D2KFR9;E7ENM1;E9PH66;H7BZB5	Signal transducer and activator of transcription 1-alpha/beta	STAT1
12	0.4233	-1.08503	0.617809	A0A075B7B5;O75044;A2RUF3;Q5VZB4;P0DMP2;P0DJJ0;A0A075B7C8;A0A075B743	SLIT-ROBO Rho GTPase-activating protein 2	SRGAP2
2256	0.4236	1.11121	0.617845	Q8TCU6;Q8TCU6-3;Q8TCU6-2;H0YDZ4	Phosphatidylinositol 3,4,5-trisphosphate-dependent Rac exchanger 1 protein	PREX1
909	0.4249	-1.23927	0.619223	O43761;H3BNA6	Synaptogyrin-3	SYNGR3
208	0.4268	-1.18956	0.62155	C9JEV6;Q9UJ70;Q9UJ70-2;H7C3G9;H7C286;E9PPU6;H0YEB7;H0YE82;H0YF44;H0YC94;H7C1L7	N-acetyl-D-glucosamine kinase	NAGK
246	0.4281	-1.11631	0.623122	P02768;CON__P02768-1;H0YA55;H7C013;P02768-2;C9JKR2;D6RHD5;B7WNR0	Serum albumin	ALB
1394	0.4287	-1.23267	0.623522	P31946-2;P31946;Q4VY20;Q4VY19	14-3-3 protein beta/alpha;14-3-3 protein beta/alpha, N-terminally processed	YWHAB
2640	0.4313	-1.07212	0.626428	Q9NZB2-4;Q9NZB2;Q9NZB2-6;Q9NZB2-2;Q9NZB2-5	Constitutive coactivator of PPAR-gamma-like protein 1	FAM120A
189	0.4311	1.12952	0.626428	O43324-2;D6RBD7;C9J1V9;O43324;D6RCQ0;H0YAL7	Eukaryotic translation elongation factor 1 epsilon-1	EEF1E1
383	0.4327	-1.10411	0.627984	Q9Y496;J3KPF9;E9PES4;H7C2F6;C9J9X2;Q5JRK0;H0Y718;F6VGH2;Q6ZMV9-3;Q6ZMV9;O95239-2;O95239;Q2VIQ3	Kinesin-like protein KIF3A	KIF3A
972	0.4331	-1.17987	0.628113	O75436;S4R3Q6;O75436-2;S4R2Y3	Vacuolar protein sorting-associated protein 26A	VPS26A
398	0.4339	-1.07868	0.628782	P78559;E9PGC8;P78559-2	Microtubule-associated protein 1A;MAP1A heavy chain;MAP1 light chain LC2	MAP1A
1526	0.4352	1.05477	0.630293	P50991;P50991-2	T-complex protein 1 subunit delta	CCT4
1652	0.438	1.83273	0.633773	P63267;P62736;Q5T8M7;P63267-2;C9JFL5;F6UVQ4;F6QUT6;F8WB63;B8ZZJ2	Actin, gamma-enteric smooth muscle;Actin, aortic smooth muscle	ACTG2
1765	0.4386	-1.09464	0.633773	Q08499-6;Q08499-7;Q08499-12;D6RHE0;Q08499-5;Q08499-8;Q08499-4;Q08499-3;Q08499-2;Q08499-10;Q08499-9;Q08499-11;Q08499	cAMP-specific 3,5-cyclic phosphodiesterase 4D	PDE4D
2646	0.4384	1.1636	0.633773	Q9NZN4;Q9NZN4-2	EH domain-containing protein 2	EHD2
2548	0.4389	-1.58503	0.633773	Q9H9H5;H7BZQ6;C9JPF8	MAP6 domain-containing protein 1	MAP6D1
1505	0.4395	-1.10871	0.634261	P49619-3;P49619-2;P49619;H7C0L0	Diacylglycerol kinase gamma	DGKG
2529	0.4406	-1.13449	0.634504	Q9H444;P59074;Q96CF2	Charged multivesicular body protein 4b	CHMP4B
2103	0.4404	-1.0736	0.634504	Q7L576;Q7L576-2;Q7L576-3;H0YL50	Cytoplasmic FMR1-interacting protein 1	CYFIP1
854	0.4402	-1.16484	0.634504	O14980;C9IZS4;C9JQ02;C9JV99;C9J673;C9JKM9;C9JF49;C9IYM2;H7BZC5;F8WF71	Exportin-1	XPO1
2313	0.4413	1.06115	0.635027	Q92900-2;Q92900	Regulator of nonsense transcripts 1	UPF1
1244	0.4417	-1.15929	0.635069	P14854;K7EQD3	Cytochrome c oxidase subunit 6B1	COX6B1
2764	0.4426	-1.11034	0.63559	Q9UQ13-2;Q9UQ13;X6RI37	Leucine-rich repeat protein SHOC-2	SHOC2
2114	0.4425	1.10752	0.63559	Q7Z392;D6RHE5;Q7Z392-4;Q7Z392-3;Q7Z392-2	Trafficking protein particle complex subunit 11	TRAPPC11
1087	0.443	1.61176	0.635635	P02452	Collagen alpha-1(I) chain	COL1A1
286	0.4437	1.14259	0.636262	J3QR91;D6RFH4;H3BUX2;O43169;J3KNF8	Cytochrome b5 type B	CYB5B
1185	0.4471	1.12438	0.640618	P10114;F6U784	Ras-related protein Rap-2a	RAP2A
2702	0.4499	-1.05433	0.644224	Q9UID3;Q9UID3-2;H0YEE1;E9PJ36;E9PMB6;E9PKX7;E9PRV0;H0YDX9;H0YCB7;E9PQN6	Vacuolar protein sorting-associated protein 51 homolog	VPS51
2095	0.4542	-1.1158	0.648264	Q76N89-2;Q76N89	E3 ubiquitin-protein ligase HECW1	HECW1
54	0.4543	1.09002	0.648264	A8MQB8;Q06787-8;Q06787-6;G3V0J0;Q06787-2;Q06787-4;Q06787-5;Q06787-9;Q06787-7;Q06787-3;Q06787;Q8IXW7;G8JLE9	Fragile X mental retardation protein 1	FMR1
1112	0.4538	1.09719	0.648264	P04406-2;P04406;E7EUT5;O14556	Glyceraldehyde-3-phosphate dehydrogenase	GAPDH
2386	0.4539	1.08125	0.648264	Q96N66-2;Q96N66;Q96N66-3;M0R1Z5;A9C4B8	Lysophospholipid acyltransferase 7	MBOAT7
1727	0.4543	-1.18093	0.648264	Q01995;E9PJ32;H0YCU9	Transgelin	TAGLN
1146	0.4553	-1.51204	0.648518	P07737;K7EJ44;I3L3D5	Profilin-1	PFN1
1133	0.4555	-1.40961	0.648518	P06702	Protein S100-A9	S100A9
1297	0.4553	1.06412	0.648518	P21283;E7EV59;Q8NEY4-2;Q8NEY4	V-type proton ATPase subunit C 1	ATP6V1C1
2072	0.4558	-1.12841	0.648566	Q6PKG0-3;Q6PKG0;E5RH50;Q659C4-7;Q659C4-6;Q659C4-5;Q659C4-2;Q659C4;H0YC73;H0YBW1;Q659C4-9;H0YC33	La-related protein 1	LARP1
817	0.4568	1.08253	0.648981	O00487	26S proteasome non-ATPase regulatory subunit 14	PSMD14
761	0.4569	-1.15518	0.648981	K7EK91;Q9UFH2-2;Q9UFH2;Q9UFH2-4	Dynein heavy chain 17, axonemal	DNAH17
2037	0.4571	1.09576	0.648981	Q66K14-2;Q66K14;G3V133;E5RIN2;H0YB08;Q6ZT07	TBC1 domain family member 9B	TBC1D9B
720	0.4576	-1.27931	0.649105	Q9NTK5;J3KQ32;Q9NTK5-3;C9JTK6;Q9NTK5-2;C9JCJ9	Obg-like ATPase 1	OLA1
326	0.4578	-1.07685	0.649105	Q9UI10-3;Q9UI10;Q9UI10-2;E7ERK9	Translation initiation factor eIF-2B subunit delta	EIF2B4
2535	0.4584	-1.12117	0.649377	Q9H4G4;Q5VZR0	Golgi-associated plant pathogenesis-related protein 1	GLIPR2
2690	0.4589	1.20811	0.649377	Q9UH99-3;Q9UH99;Q9UH99-2	SUN domain-containing protein 2	SUN2
702	0.461	-1.06	0.651736	Q5TC12;I3L448;Q5TC12-3;I3L1W9;A8MRA7;H0YEW4;Q5TC12-2;H0YD21	ATP synthase mitochondrial F1 complex assembly factor 1	ATPAF1
1852	0.4612	-1.06382	0.651736	Q14204;H0YJ21	Cytoplasmic dynein 1 heavy chain 1	DYNC1H1
2448	0.4628	-1.14929	0.653028	Q9BS26	Endoplasmic reticulum resident protein 44	ERP44
130	0.4627	-1.19834	0.653028	G3V4W0;B4DY08;G3V4C1;P07910-2;G3V2Q1;P07910;G3V576;P07910-4;P07910-3;O60812;B2RXH8;G3V4M8;G3V5X6;G3V3K6;G3V251;B4DSU6;G3V555;G3V5V7;G3V575;G3V2D6;G3V2H6	Heterogeneous nuclear ribonucleoproteins C1/C2;Heterogeneous nuclear ribonucleoprotein C-like 1	HNRNPC
2120	0.4631	1.06991	0.653055	Q7Z406-6;Q7Z406-2;Q7Z406;F2Z2U8;G8JLL9;Q7Z406-4;Q7Z406-5;M0QY43	Myosin-14	MYH14
1283	0.4639	1.38225	0.653628	P18859;P18859-2;A8MUH2	ATP synthase-coupling factor 6, mitochondrial	ATP5J
2276	0.4645	-1.07114	0.653642	Q8WW22-3;Q8WW22;Q8WW22-2;F5H170;F8WF76;C9JDE6	DnaJ homolog subfamily A member 4	DNAJA4
1275	0.4644	1.05624	0.653642	P17987;E7ERF2;F5H282;E7EQR6;F5H136;F5GZI8;F5H676;F5H726;F5GZ03;F5GYL4;F5H7Y1	T-complex protein 1 subunit alpha	TCP1
516	0.4649	1.09111	0.653732	J3KPF0;F8VWT9;Q9Y4D8-4;Q9Y4D8;Q9Y4D8-2;V9GYT9;Q9Y4D8-5	Probable E3 ubiquitin-protein ligase HECTD4	HECTD4
2059	0.4662	-1.25033	0.654755	Q6P1M0;Q6P1M0-2	Long-chain fatty acid transport protein 4	SLC27A4
983	0.4663	-1.08786	0.654755	O75592-2;O75592;H7C3U4	Probable E3 ubiquitin-protein ligase MYCBP2	MYCBP2
2489	0.4669	-1.05773	0.65524	Q9C026-5;Q9C026;Q9C026-4	E3 ubiquitin-protein ligase TRIM9	TRIM9
2669	0.4683	-1.07321	0.655791	Q9P2P5;Q9P2P5-2;C9JHL2;C9JPI9	E3 ubiquitin-protein ligase HECW2	HECW2
2159	0.468	-1.12267	0.655791	Q86YM7;Q86YM7-2;Q86YM6;Q86YM7-3;M0R2T8;Q9NSC5-4;Q9NSC5-3;M0QZN1;M0R2U7;Q9NSC5-5;Q9NSC5-2;Q9NSC5;REV__H9KV85;REV__Q8N4C6-2;REV__Q8N4C6-10	Homer protein homolog 1	HOMER1
125	0.4683	1.05444	0.655791	H0Y630;B4DR80;Q9Y6E0-2;Q9Y6E0;Q5JV99;Q5JV98;C9JDH9;C9J6L2;C9JCC0;C9J232;Q9P289-2;Q8NBY1;Q9P289;B4E0Y9	Serine/threonine-protein kinase 24;Serine/threonine-protein kinase 24 36 kDa subunit;Serine/threonine-protein kinase 24 12 kDa subunit	STK24
1969	0.4692	-1.12347	0.656597	Q4KMP7;H3BSE1	TBC1 domain family member 10B	TBC1D10B
2268	0.4702	1.14891	0.657571	Q8WUM4;Q8WUM4-2;F8WEQ7;F8WBR8;C9IZF9	Programmed cell death 6-interacting protein	PDCD6IP
1228	0.4717	1.14417	0.658378	P13073;H3BPG0;H3BN72;H3BNV9;Q86WV2;H3BNI5	Cytochrome c oxidase subunit 4 isoform 1, mitochondrial	COX4I1
1299	0.4717	1.35065	0.658378	Q5HY54;P21333-2;P21333;F8WE98;E9PHF0;H0Y5C6;H0Y5F3	Filamin-A	FLNA
1376	0.4712	1.42948	0.658378	P30101	Protein disulfide-isomerase A3	PDIA3
752	0.4721	1.08699	0.658466	Q9BRQ6;J3QTA6;J3QTB2;H0Y922	Coiled-coil-helix-coiled-coil-helix domain-containing protein 6, mitochondrial	CHCHD6
1681	0.4735	-1.19289	0.659927	P68133;P68032;Q5T8M8;A6NL76	Actin, alpha skeletal muscle;Actin, alpha cardiac muscle 1	ACTA1
773	0.474	1.46387	0.66013	Q9H0R4-2;K7ER15;Q9H0R4;K7EMY7	Haloacid dehalogenase-like hydrolase domain-containing protein 2	HDHD2
1929	0.4756	-1.39152	0.661559	Q16204	Coiled-coil domain-containing protein 6	CCDC6
2305	0.4756	1.06334	0.661559	Q92743;H0Y7G9	Serine protease HTRA1	HTRA1
982	0.4761	-1.07201	0.661738	O75569;O75569-3;O75569-2;G5E9Q4;F8WEG8;C9JMM3	Interferon-inducible double stranded RNA-dependent protein kinase activator A	PRKRA
57	0.4771	-1.24579	0.662624	A8MU58;F8W950;Q13155	Aminoacyl tRNA synthase complex-interacting multifunctional protein 2	AIMP2
2736	0.478	1.13105	0.663428	Q9ULV4;Q9ULV4-2;Q9ULV4-3;F8W1H8;F8VUX3;F8VSA4;F8VRE9;F8VTT6;F8VVB7;B4E3S0;H0YHL7;F8VV53	Coronin-1C;Coronin	CORO1C
1863	0.479	-1.08049	0.664403	Q14515-2;Q14515	SPARC-like protein 1	SPARCL1
1944	0.4796	1.07936	0.664833	Q16799;Q16799-2;A8MT72	Reticulon-1	RTN1
2176	0.4802	1.07971	0.665218	Q8IXI1;H3BST5;Q8IXI1-2;I3L2C6;H3BUX4	Mitochondrial Rho GTPase 2	RHOT2
2491	0.4809	1.18246	0.665406	Q9C0B6;Q9C0B6-2;Q76B58-2;Q76B58	Protein FAM5B	FAM5B
78	0.481	-1.53485	0.665406	B1AJQ6;Q86Y82	Syntaxin-12	STX12
2093	0.483	1.11686	0.667623	Q71U36-2;Q71U36;F8VQQ4	Tubulin alpha-1A chain	TUBA1A
1805	0.4845	1.19703	0.669238	Q13263-2;Q13263;M0R0K9	Transcription intermediary factor 1-beta	TRIM28
2232	0.4868	-1.17872	0.669793	Q8NE71-2;Q8NE71;H0YGW7;F5GYK6;Q5STZ8	ATP-binding cassette sub-family F member 1	ABCF1
44	0.4859	-1.27406	0.669793	A6NNI4;P21926;G8JLH6;F5GXT1	CD9 antigen	CD9
1556	0.4863	-1.0563	0.669793	P53618;E9PP73;E9PP63;E9PKQ1	Coatomer subunit beta	COPB1
776	0.4865	1.05973	0.669793	K7ESP4;Q8WVC6;Q8WVC6-2	Dephospho-CoA kinase domain-containing protein	DCAKD
2109	0.4867	-1.31503	0.669793	Q7LDG7;Q7LDG7-4;Q7LDG7-2;C9JZ82;A6NHE2;E7EMB4;E7EWQ7;Q7LDG7-3;A6NJ28;E7EM78	RAS guanyl-releasing protein 2	RASGRP2
2598	0.4867	-1.0924	0.669793	Q9NRW7;F6UM60;F5GYC3;Q9NRW7-2	Vacuolar protein sorting-associated protein 45	VPS45
2212	0.4873	1.08031	0.669975	Q8N608-4;Q8N608-2;Q8N608;Q8N608-3;C9J4M8;J3KQK8;J3KPP1	Inactive dipeptidyl peptidase 10	DPP10
2510	0.4893	-1.11517	0.672238	Q9H0Q0;C9IYV6;C9JPE5;Q9NUQ9-2	Protein FAM49A	FAM49A
532	0.4914	-1.18529	0.674209	O14639-2;F8W8M4;O14639;Q5T6N4;O14639-4;O14639-3;O14639-5;J3QSX6;Q5JVV3;H0Y3K7;Q5T6N2;H0Y7N6;F6XFR5	Actin-binding LIM protein 1	ABLIM1
2636	0.4913	1.05729	0.674209	Q9NZ01;M0R3C3;M0QXM3;Q9NZ01-2	Very-long-chain enoyl-CoA reductase	TECR
1458	0.4922	-1.15113	0.674507	P43034;P43034-2;I3L3N5;I3L495	Platelet-activating factor acetylhydrolase IB subunit alpha	PAFAH1B1
2097	0.4926	1.09347	0.674507	Q7KZF4;H7C597	Staphylococcal nuclease domain-containing protein 1	SND1
1592	0.4925	-1.09545	0.674507	P57088;D6RAA6;H0Y8N0	Transmembrane protein 33	TMEM33
2380	0.4939	-1.60189	0.675939	Q96KP4;Q96KP4-2;J3QKT2;J3KSV5;J3QQN6;J3QR27;J3QLU1;J3QKQ0;J3QRD0;J3QL02;J3QRA8;J3KSS4;J3KRD5;J3QRP4;J3QRH4	Cytosolic non-specific dipeptidase	CNDP2
2803	0.4951	-1.08523	0.67709	Q9Y2T4-3;Q9Y2T4-4;Q9Y2T4-2;Q9Y2T4;H0YA16	Serine/threonine-protein phosphatase 2A 55 kDa regulatory subunit B gamma isoform	PPP2R2C
408	0.4959	-1.23527	0.677679	E9PMW7;E9PPR1;E9PL12;E9PQ49;E9PI39;E9PK01;P29692;E9PN91;E9PIZ1;E9PL71;H0YCK7;P29692-3;P29692-2;E9PRY8;E9PNW6;E9PKK3;E9PK72;E9PJD0;E9PK06;E9PQZ1;P29692-4	Elongation factor 1-delta	EEF1D
364	0.4967	-1.13894	0.677862	Q86V81;E9PB61	THO complex subunit 4	ALYREF
900	0.4966	-1.2574	0.677862	O43617;A6NKE1;O43617-2	Trafficking protein particle complex subunit 3	TRAPPC3
28	0.4977	-1.05446	0.6782	A5YKK6-3;A5YKK6-2;A5YKK6;B5MDN3;H3BMZ2;A5YKK6-4	CCR4-NOT transcription complex subunit 1	CNOT1
1744	0.4979	-1.07985	0.6782	Q05329;Q5VZ31	Glutamate decarboxylase 2	GAD2
638	0.4979	-1.07609	0.6782	H3BMM5;Q96AX1;F5H6Y0;F5H7N5;F5H2X5	Vacuolar protein sorting-associated protein 33A	VPS33A
1357	0.4998	1.03565	0.680278	P27544-2;P27544	Ceramide synthase 1	CERS1
1499	0.5002	-1.06676	0.680407	P49411;H3BNU3	Elongation factor Tu, mitochondrial	TUFM
2169	0.5022	1.07311	0.682661	Q8IVH4;Q495G6;D6RIS5	Methylmalonic aciduria type A protein, mitochondrial	MMAA
1704	0.5046	-1.32658	0.685326	P84090;G3V279	Enhancer of rudimentary homolog	ERH
1563	0.5048	1.12041	0.685326	P53990-2;P53990;P53990-4;P53990-5;H3BQF7;H3BMU1;H3BUI0;J3KR23;P53990-3;F5GXM3;P53990-6	IST1 homolog	IST1
796	0.5056	1.17688	0.685896	O00116	Alkyldihydroxyacetonephosphate synthase, peroxisomal	AGPS
2119	0.5064	1.17187	0.686475	Q7Z3V4;F5H5T5;Q7Z3V4-2;S4R3H8;Q7Z3V4-3;F5H6D6	Ubiquitin-protein ligase E3B	UBE3B
901	0.511	-1.09018	0.691913	O43639;E7EPF5;C9J0K5;E7ERP6;E9PEE2;C9K098;C9JVV5;H7C5C7;C9J869;P16333	Cytoplasmic protein NCK2	NCK2
2834	0.5109	-1.30183	0.691913	Q9Y570;Q9Y570-4;Q9Y570-2;Q9Y570-3;F5H2D4	Protein phosphatase methylesterase 1	PPME1
558	0.5115	-1.1721	0.69213	G3V4F2;Q86TX2;P49753;B3KSA0;P49753-2	Acyl-coenzyme A thioesterase 1;Acyl-coenzyme A thioesterase 2, mitochondrial	ACOT1
2064	0.5128	-1.20568	0.692321	Q6P587;Q6P587-2;Q6P587-3	Acylpyruvase FAHD1, mitochondrial	FAHD1
1873	0.5124	-1.0705	0.692321	Q14832;Q14832-2;C9J2I2;C9JUH9;C9JIT1	Metabotropic glutamate receptor 3	GRM3
31	0.5121	-1.16515	0.692321	Q17R89-2;E7ERK8;A6NCP5;Q17R89;F5H6L3;J3KRS3;I3L4P0;I3L1S9;J3QQU7;Q68EM7-4;Q68EM7-2;Q68EM7-6;Q68EM7-5;Q68EM7	Rho GTPase-activating protein 44	ARHGAP44
2405	0.513	1.08364	0.692321	Q96QR8	Transcriptional activator protein Pur-beta	PURB
1463	0.514	-1.11363	0.693178	P43686;P43686-2	26S protease regulatory subunit 6B	PSMC4
2265	0.5162	-1.08029	0.695693	Q8WU76-2;Q8WU76	Sec1 family domain-containing protein 2	SCFD2
2563	0.517	1.07977	0.696274	Q9HCH3;Q8IYJ1;Q9HCH3-2;Q8IYJ1-2	Copine-5	CPNE5
1054	0.5183	-1.07491	0.697595	O95741;O95741-2;H0YLV2;H0YNP2;H0YNX4;H0YNM7;H0YLM2;H0YKP1;H0YKJ0;H0YM67;H0YK44;H0YLS9;H0YNV2;H0YNV6	Copine-6	CPNE6
1444	0.5187	1.13576	0.697693	P42261-3;P42261-4;P42261;P42261-5	Glutamate receptor 1	GRIA1
2174	0.5193	-1.10093	0.698031	Q8IWQ3-3;Q8IWQ3-2;Q8IWQ3-4;Q8IWQ3;Q8IWQ3-5;Q8IWQ3-6;E9PPI2;B4DM60;E9PRY3;H0YES6;H0YCS6	Serine/threonine-protein kinase BRSK2	BRSK2
1077	0.5201	1.03882	0.698085	P00533;P00533-4;P00533-3;Q504U8;E9PFD7;P00533-2;C9JYS6	Epidermal growth factor receptor	EGFR
1445	0.5198	-1.08066	0.698085	P42262;P42262-3;F8W7L6;D6REK8;D6RDX5;D6RBV7;D6R9Z0	Glutamate receptor 2	GRIA2
1497	0.5212	1.1671	0.699118	P49327;J3KTF0	Fatty acid synthase;[Acyl-carrier-protein] S-acetyltransferase;[Acyl-carrier-protein] S-malonyltransferase;3-oxoacyl-[acyl-carrier-protein] synthase;3-oxoacyl-[acyl-carrier-protein] reductase;3-hydroxyacyl-[acyl-carrier-protein] dehydratase;Enoyl-[acyl-carrier-protein] reductase;Oleoyl-[acyl-carrier-protein] hydrolase	FASN
58	0.5245	-1.11273	0.703193	Q53HC9;A8MUM1;C9J0U9;D3YTH5;F8WDS8;F8WDX0;F8WB12;C9JVR6	Protein TSSC1	TSSC1
2737	0.5252	1.23502	0.703652	Q9UM22;Q9UM22-3;Q9UM22-2;D6RIH7	Mammalian ependymin-related protein 1	EPDR1
2244	0.5261	-1.40856	0.704049	Q8NI60-3;Q8NI60;Q8NI60-4;Q8NI60-2	Chaperone activity of bc1 complex-like, mitochondrial	ADCK3
1142	0.5266	1.08392	0.704049	P07305-2;P07305	Histone H1.0;Histone H1.0, N-terminally processed	H1F0
2431	0.5266	1.04158	0.704049	Q99832-3;Q99832;Q99832-4;Q99832-2;F8WAM2	T-complex protein 1 subunit eta	CCT7
1638	0.5287	-1.17446	0.7055	P62258;P62258-2;B4DJF2;I3L3T1;K7EM20;K7EIT4;I3L0W5	14-3-3 protein epsilon	YWHAE
1800	0.5289	1.05423	0.7055	Q13200;Q13200-3;Q13200-2;H7C1H2;H7C2Q3;C9JPC0	26S proteasome non-ATPase regulatory subunit 2	PSMD2
684	0.529	-1.21727	0.7055	H7C386;Q9BW91-2;Q9BW91;D6RAW2	ADP-ribose pyrophosphatase, mitochondrial	NUDT9
1124	0.5282	1.28677	0.7055	P05198;H0YJS4;G3V4T5	Eukaryotic translation initiation factor 2 subunit 1	EIF2S1
1945	0.5315	1.12871	0.708363	Q16799-3	Reticulon-1	RTN1
294	0.5327	1.19808	0.709443	E5RGN0;Q00536;Q00536-3;Q00536-2;F5H6Z0;Q00537-2;Q00537;E5RIY8;H0YBX5;E5RIU4;F8VZY6;F8VQZ9;E5RJM2	Cyclin-dependent kinase 16;Cyclin-dependent kinase 17	CDK16
2177	0.5331	-1.05258	0.709556	Q8IXI2-7;Q8IXI2-3;Q8IXI2;Q8IXI2-5;Q8IXI2-2;Q8IXI2-4;H7BXZ6;J3KSX7;Q8IXI2-6;K7EP86;K7EIQ7;J3QLG2;J3KSR5;J3KRG7	Mitochondrial Rho GTPase 1;Mitochondrial Rho GTPase	RHOT1
1594	0.5342	1.09359	0.710461	P57737-3;P57737-2;P57737-4;P57737;Q9Y3D7;I3L1U7;I3L0X9;I3L3T0;I3L442;E7EP81;I3L167;I3L351;I3L212	Coronin-7	CORO7
1215	0.5362	1.16087	0.712764	P12036-2;P12036;H0YIC5	Neurofilament heavy polypeptide	NEFH
2767	0.5398	1.11585	0.716636	Q9UQ80;F8VR77;H0YIN7;F8W0A3;F8VZ69	Proliferation-associated protein 2G4	PA2G4
1461	0.5396	-1.05765	0.716636	P43378;H3BQT6	Tyrosine-protein phosphatase non-receptor type 9	PTPN9
2194	0.5405	1.15806	0.716673	Q8N163-2;Q8N163;G3V119;H0YB24;H0YC69;E5RGU7;E5RFJ3;H0YC58	DBIRD complex subunit KIAA1967	KIAA1967
2408	0.5408	1.09929	0.716673	Q96S52;K7EN97;Q96S52-2	GPI transamidase component PIG-S	PIGS
1214	0.5409	-1.12497	0.716673	P11940-2;P11940;E7EQV3;E7ERJ7;H0YAR2;H0YAP2;Q9H361;Q4VY17;Q4VXU2;E5RH24;E5RJB9;H0YB86;H0YBN4;E5RGC4;E5RFD8;E5RHG7;E5RGH3;H0YCC8;Q96DU9-2;Q96DU9	Polyadenylate-binding protein 1;Polyadenylate-binding protein 3	PABPC1
785	0.5413	1.06632	0.716747	M0QXS5;P14866;P14866-2;M0QYL7;M0R1W6	Heterogeneous nuclear ribonucleoprotein L	HNRNPL
578	0.5433	-1.05412	0.718873	G5EA31;P53992;P53992-2	Protein transport protein Sec24C	SEC24C
1049	0.5452	1.09324	0.720978	O95670;H0Y474;O95670-3;O95670-2;F2Z307	V-type proton ATPase subunit G 2	ATP6V1G2
2042	0.5465	1.07031	0.721064	Q68DU8	BTB/POZ domain-containing protein KCTD16	KCTD16
1310	0.5468	1.121	0.721064	P22033	Methylmalonyl-CoA mutase, mitochondrial	MUT
20	0.5471	1.05768	0.721064	Q86X10-2;A2A2F0;Q86X10-3;Q86X10;Q86X10-4	Ral GTPase-activating protein subunit beta	RALGAPB
1604	0.5468	-1.12769	0.721064	P60763;J3KSC4;J3QLK0	Ras-related C3 botulinum toxin substrate 3	RAC3
262	0.5461	-1.11683	0.721064	E7ENA2;Q9NNW7-2;D3YTF8;D3YTF9;Q9NNW7;E7EWK1;Q9NNW7-3;Q9NNW7-4;E9PLT3;E9PKI4;E9PIZ5;E9PKD3	Thioredoxin reductase 2, mitochondrial	TXNRD2
158	0.5477	1.07408	0.721431	H7C2W9;C9JU56;B7Z4E3;P62899-3;P62899;P62899-2;B7Z4C8;B8ZZK4	60S ribosomal protein L31	RPL31
1321	0.5482	-1.13525	0.721562	P23297;Q5T7Y6	Protein S100-A1	S100A1
479	0.5496	-1.13148	0.72297	Q9NQX3;Q9NQX3-2;F5H039;G3V582;H0YJ30;G3V4R0;G3V355	Gephyrin;Molybdopterin adenylyltransferase;Molybdopterin molybdenumtransferase	GPHN
956	0.5506	1.09031	0.723815	O75155-2;O75155;F8WBB8;C9JH00	Cullin-associated NEDD8-dissociated protein 2	CAND2
2171	0.5514	-1.07886	0.723938	Q8IW45-4;Q8IW45;Q8IW45-2;Q8IW45-3;B4DQR1	ATP-dependent (S)-NAD(P)H-hydrate dehydratase	CARKD
582	0.5512	1.05835	0.723938	G8JLH9;P40763-3;P40763-2;P40763	Signal transducer and activator of transcription 3	STAT3
923	0.5518	1.1161	0.724064	O60299;O60299-2	Leucine zipper putative tumor suppressor 3	LZTS3
1354	0.5547	-1.20511	0.724492	P27348;E9PG15	14-3-3 protein theta	YWHAQ
1531	0.5544	-1.37624	0.724492	P51178;P51178-2	1-phosphatidylinositol 4,5-bisphosphate phosphodiesterase delta-1	PLCD1
196	0.5538	1.14704	0.724492	G5E9R3;M0R0A1;C9J4Z3;Q6P4E4;E9PEL3;M0R2L6;P61513;A6NKH3	60S ribosomal protein L37a;Putative 60S ribosomal protein L37a-like	RPL37A
1691	0.5543	-1.07778	0.724492	P78356;P78356-2	Phosphatidylinositol 5-phosphate 4-kinase type-2 beta	PIP4K2B
314	0.5531	-1.05013	0.724492	E7ENZ3;P48643;P48643-2;B7ZAR1;E9PCA1;D6RIZ7;H0Y914	T-complex protein 1 subunit epsilon	CCT5
218	0.5538	1.16969	0.724492	Q8N3P4-2;Q8N3P4-3;Q8N3P4;C9JJN9;H7C058	Vacuolar protein sorting-associated protein 8 homolog	VPS8
304	0.5545	-1.06641	0.724492	O00305-4;E7EN11;O00305-2;F8WA06;O00305-3;H0Y476;O00305;C9J224	Voltage-dependent L-type calcium channel subunit beta-4	CACNB4
2654	0.5562	-1.10956	0.725429	Q9P0J1;Q9P0J1-2;E5RIV4	[Pyruvate dehydrogenase [acetyl-transferring]]-phosphatase 1, mitochondrial	PDP1
396	0.5557	5.69363	0.725429	P05067-10;P05067-3;P05067-4;P05067-5;P05067-6;E9PG40;P05067-7;P05067-11;P05067-8;P05067-9;P05067;H7C0V9;P05067-2	Amyloid beta A4 protein;N-APP;Soluble APP-alpha;Soluble APP-beta;C99;Beta-amyloid protein 42;Beta-amyloid protein 40;C83;P3(42);P3(40);C80;Gamma-secretase C-terminal fragment 59;Gamma-secretase C-terminal fragment 57;Gamma-secretase C-terminal fragment 50;C31	APP
2720	0.5569	-1.07507	0.725429	Q9UL15;Q9UL15-2;G3V274	BAG family molecular chaperone regulator 5	BAG5
493	0.5571	-1.09523	0.725429	F5H4U6;Q96GR2	Long-chain-fatty-acid--CoA ligase ACSBG1	ACSBG1
733	0.5569	1.07813	0.725429	P17844-2;P17844;J3KTA4;J3KRZ1;J3QSF1;J3QRQ7;J3QR02;J3KRX8;X6RLV5	Probable ATP-dependent RNA helicase DDX5	DDX5
2674	0.5576	1.16048	0.72555	Q9UBB6-2;Q9UBB6;Q9UBB6-3;C9J5H8;H7C2R2	Neurochondrin	NCDN
222	0.5585	-1.08119	0.725852	Q9Y4F1;Q9Y4F1-2;C9JME2;M0QYB0;M0R262;H0Y783;M0QXT1;Q9Y4F1-3	FERM, RhoGEF and pleckstrin domain-containing protein 1	FARP1
2522	0.5584	-1.2111	0.725852	Q9H2G2-2;Q9H2G2	STE20-like serine/threonine-protein kinase	SLK
349	0.5599	1.08758	0.727095	E7EV41;P32418-5;P32418	Sodium/calcium exchanger 1	SLC8A1
1615	0.5603	1.10406	0.727255	X6RFL8;P61106	Ras-related protein Rab-14	RAB14
2844	0.5621	-1.3793	0.72914	Q9Y617;Q9Y617-2	Phosphoserine aminotransferase	PSAT1
565	0.5631	1.03383	0.729886	G3XAJ6;Q14699;C9JHG2;U3KPZ2;C9JWQ9;F8WAR1;C9JRN3;H7BZ31;Q52LD8	Raftlin	RFTN1
1134	0.5641	-1.51206	0.730346	P06733;K7EM90;P06733-2	Alpha-enolase;Enolase	ENO1
1447	0.5647	1.11764	0.730346	P42263-2	isoform flip of GRIA3	GRIA3
1755	0.5649	1.12862	0.730346	Q07666-2;Q07666;Q07666-3	KH domain-containing, RNA-binding, signal transduction-associated protein 1	KHDRBS1
1804	0.5659	1.02184	0.730346	Q13255-2;Q13255-3;Q13255	Metabotropic glutamate receptor 1	GRM1
1344	0.5644	-1.04613	0.730346	P26196	Probable ATP-dependent RNA helicase DDX6	DDX6
735	0.5658	-1.54509	0.730346	J3KTF8;P52565;J3QQX2;P52565-2;J3KRY1;J3KS60;J3KRE2	Rho GDP-dissociation inhibitor 1	ARHGDIA
939	0.5659	-1.18518	0.730346	O60784;O60784-3;O60784-4;O60784-2;V9GZ68;V9GYF4;B0QY02;B3KUU1;B0QY01	Target of Myb protein 1	TOM1
2657	0.5667	-1.0464	0.730412	Q9P0L0;Q9P0L0-2;J3QKM9	Vesicle-associated membrane protein-associated protein A	VAPA
2831	0.5664	-1.10277	0.730412	Q9Y4P8-3;Q9Y4P8-2;Q9Y4P8-4;Q9Y4P8-5;Q9Y4P8-6;Q9Y4P8	WD repeat domain phosphoinositide-interacting protein 2	WIPI2
627	0.5679	1.15745	0.730641	P46779;P46779-2;P46779-3;H0YKD8;P46779-4;P46779-5;H0YLP6;H0YMF4	60S ribosomal protein L28	RPL28
1881	0.5678	1.04978	0.730641	Q15006;H0YAS9;E5RGJ2	ER membrane protein complex subunit 2	EMC2
2410	0.568	-1.06293	0.730641	Q96SB3	Neurabin-2	PPP1R9B
1156	0.5688	-1.13039	0.731245	P08238;Q58FF7;Q5T9W8	Heat shock protein HSP 90-beta	HSP90AB1
440	0.5721	-1.75581	0.735022	E9PLZ4;P54829-2;P54829-3;P54829;A8MXF1	Tyrosine-protein phosphatase non-receptor type 5	PTPN5
1508	0.5732	1.2033	0.735966	P49754-2;P49754-3;P49754;C9JU58	Vacuolar protein sorting-associated protein 41 homolog	VPS41
174	0.575	-1.13353	0.736996	Q96F85-2;B8ZZB8;Q96F85	CB1 cannabinoid receptor-interacting protein 1	CNRIP1
1189	0.575	1.10427	0.736996	P10606	Cytochrome c oxidase subunit 5B, mitochondrial	COX5B
1084	0.5753	-1.06083	0.736996	P01116-2;P01116;P01111;G3V4K2;G3V5T7;P01112-2;P01112	GTPase KRas;GTPase KRas, N-terminally processed;GTPase NRas	KRAS
2441	0.5754	-1.0834	0.736996	Q9BQI5;Q9BQI5-2;Q9BQI5-3;Q9BQI5-4;Q9BQI5-5	SH3-containing GRB2-like protein 3-interacting protein 1	SGIP1
481	0.5759	-1.24871	0.737195	F5H0C8;P09104-2;P09104;U3KQP4;F5H1C3;E5RI09;E5RG95;K7EPM1;K7EKN2;E5RGZ4;P13929-3;P13929-2;P13929	Enolase;Gamma-enolase	ENO2
1606	0.5784	1.06876	0.73985	P60866;P60866-2;E5RJX2;E5RIP1;G3XAN0	40S ribosomal protein S20	RPS20
1352	0.5792	-1.0369	0.740343	P27144;D3DQ64	GTP:AMP phosphotransferase AK4, mitochondrial	AK4
1184	0.5797	-1.11302	0.740343	Q71UI9;P0C0S5;Q71UI9-3;Q71UI9-4;Q71UI9-2;C9J0D1;C9J386	Histone H2A.V;Histone H2A.Z;Histone H2A	H2AFV
1303	0.5799	1.09587	0.740343	P21579;C9JX50	Synaptotagmin-1	SYT1
1673	0.584	1.04718	0.745118	P63151;P63151-2;E5RIY1;E5RFR9	Serine/threonine-protein phosphatase 2A 55 kDa regulatory subunit B alpha isoform	PPP2R2A
2311	0.5847	-1.09217	0.74514	Q92871;F8WFD5	Phosphomannomutase 1	PMM1
1536	0.5844	-1.13039	0.74514	P51649;P51649-2;C9J8Q5	Succinate-semialdehyde dehydrogenase, mitochondrial	ALDH5A1
340	0.5869	1.1569	0.747476	Q9UKF7-2;E7EU35;Q9UKF7;J3QRS7	Cytoplasmic phosphatidylinositol transfer protein 1	PITPNC1
1733	0.5879	-1.13847	0.748309	Q02750;Q02750-2;H3BRW9	Dual specificity mitogen-activated protein kinase kinase 1	MAP2K1
2602	0.5919	-1.14063	0.750017	Q9NRZ7-2;Q9NRZ7;Q9NRZ7-3;C9JL26;C9J184	1-acyl-sn-glycerol-3-phosphate acyltransferase gamma	AGPAT3
552	0.5896	-1.1292	0.750017	G3V2K4;G3V600;G3V536;G3V3S3;G3V3R5;Q9BUH8;G3V3A2	Brain-enriched guanylate kinase-associated protein	BEGAIN
1216	0.5932	1.12624	0.750017	Q5T8I0;P12074;H0YIV9	Cytochrome c oxidase subunit 6A1, mitochondrial	COX6A1
2008	0.5925	1.05599	0.750017	Q5T4S7-3;Q5T4S7-4;Q5T4S7;Q5T4S7-2;Q5T4S7-5;X6R960;X6RE05;Q5T4S7-6;Q5TBN9	E3 ubiquitin-protein ligase UBR4	UBR4
1446	0.5921	-1.08001	0.750017	P42262-2;P42262-4;H0Y972	Glutamate receptor 2	GRIA2
1141	0.5937	1.58642	0.750017	P07203;P07203-2	Glutathione peroxidase 1	GPX1
2298	0.5927	-1.08282	0.750017	Q92574;Q92574-2;Q86WV8	Hamartin	TSC1
1440	0.5935	-1.05864	0.750017	P41594-2;P41594;P41594-3;A8MT20;H7C223	Metabotropic glutamate receptor 5	GRM5
2204	0.5905	-1.18935	0.750017	Q8N414	PiggyBac transposable element-derived protein 5	PGBD5
1985	0.5929	-1.16123	0.750017	Q5JQF8	Polyadenylate-binding protein 1-like 2	PABPC1L2A
1443	0.5909	-1.04993	0.750017	P42226;G3V5I8;G3V370;G3V5K5;Q5FBW6;G3V2L2;G3V2M3;G3V3E9;G3V2H4;G3V568;P42226-3;G3V2X7;H0YJH6;P42226-2	Signal transducer and activator of transcription 6	STAT6
360	0.5908	-1.07417	0.750017	G5E9I3;F5H7K1;Q7Z3J2;E7EWW0;H3BVG8;Q7Z3J2-2;C9J7I2;H3BTI5;H3BV68	UPF0505 protein C16orf62	C16orf62
2079	0.5949	1.12653	0.751075	Q6WKZ4-3;Q6WKZ4;Q6WKZ4-5	Rab11 family-interacting protein 1	RAB11FIP1
1327	0.5965	-1.14222	0.751239	P23526-2;P23526	Adenosylhomocysteinase	AHCY
2352	0.5961	1.0871	0.751239	Q96EY1-2;Q96EY1;Q96EY1-3	DnaJ homolog subfamily A member 3, mitochondrial	DNAJA3
507	0.596	1.05737	0.751239	F6SBX2;Q9NSE4	Isoleucine--tRNA ligase, mitochondrial	IARS2
124	0.5968	-1.09205	0.751239	B4DQT1;Q7L5Y9-3;Q7L5Y9-2;B4DVN3;Q7L5Y9;E7ESC7;D6RE80;D6RID6;Q7L5Y9-5;D6RDW4;D6REW7;Q7L5Y9-4;D6RIB6	Macrophage erythroblast attacher	MAEA
2058	0.5969	1.18977	0.751239	Q6NZI2;Q6NZI2-2;Q6NZI2-3	Polymerase I and transcript release factor	PTRF
1414	0.5982	-1.05902	0.752487	P35998;P35998-2;C9JLS9	26S protease regulatory subunit 7	PSMC2
1006	0.5991	1.10976	0.753135	O94772;O94772-2	Lymphocyte antigen 6H	LY6H
1660	0.5997	-1.09101	0.753437	P62854;Q5JNZ5	40S ribosomal protein S26;Putative 40S ribosomal protein S26-like 1	RPS26
2852	0.6011	-1.05993	0.754763	Q9Y6C9;E9PIE4	Mitochondrial carrier homolog 2	MTCH2
837	0.6015	1.04269	0.754774	O14733;O14733-4;O14733-3;O14733-2	Dual specificity mitogen-activated protein kinase kinase 7	MAP2K7
2023	0.6019	-1.0681	0.754839	Q5TH69	Brefeldin A-inhibited guanine nucleotide-exchange protein 3	ARFGEF3
2115	0.603	-1.10693	0.755716	Q7Z3B1;B4DI94;Q7Z3B1-2	Neuronal growth regulator 1	NEGR1
2190	0.6037	-1.10869	0.756063	Q8N111	Cell cycle exit and neuronal differentiation protein 1	CEND1
1140	0.6049	1.11015	0.756966	P07196	Neurofilament light polypeptide	NEFL
1493	0.6051	-1.06593	0.756966	P48553	Trafficking protein particle complex subunit 10	TRAPPC10
1578	0.6056	1.13343	0.757027	P55072;C9JUP7;C9IZA5	Transitional endoplasmic reticulum ATPase	VCP
2826	0.6059	-1.05192	0.757027	Q9Y4E6;Q9Y4E6-2;K7EMB8;K7EMF3;K7EPQ4	WD repeat-containing protein 7	WDR7
561	0.6063	-1.07983	0.757027	Q9HBF4-3;Q9HBF4;G3V5N8;Q9HBF4-2	Zinc finger FYVE domain-containing protein 1	ZFYVE1
2205	0.6094	1.09008	0.759224	Q8N461;B3KR59	F-box/LRR-repeat protein 16	FBXL16
2566	0.6092	1.07738	0.759224	Q9HCU5;H7C2N7;H7C0W3;B5MC98	Prolactin regulatory element-binding protein	PREB
1045	0.6095	-1.05975	0.759224	O95487-2;O95487;O95487-3	Protein transport protein Sec24B	SEC24B
45	0.6095	1.17553	0.759224	A6NNT2	Putative uncharacterized protein C16orf96	C16orf96
182	0.613	1.06562	0.762487	C9IZ01;Q96RP9;Q96RP9-2;F8WAU4	Elongation factor G, mitochondrial	GFM1
840	0.6128	1.03736	0.762487	O14775-3;O14775-2;O14775;H0YNW7;Q96F32;H0YLU1	Guanine nucleotide-binding protein subunit beta-5	GNB5
281	0.6133	-1.15656	0.762487	D6RD46;Q9UPQ0-10;Q9UPQ0-2;Q9UPQ0-4;Q9UPQ0;Q9UPQ0-9;Q9UPQ0-8;E7EPK0;Q9UPQ0-6;Q9UPQ0-5;E9PDJ9;H0Y8P3;Q9UPQ0-3;G5EA03	LIM and calponin homology domains-containing protein 1	LIMCH1
1294	0.6137	-1.14346	0.762571	P20916-2;P20916-3;P20916;M0QZU4;M0R3B9	Myelin-associated glycoprotein	MAG
1452	0.6147	-1.18963	0.763382	P42765;K7EME0;K7ER88;K7EJB1;K7EJ68	3-ketoacyl-CoA thiolase, mitochondrial	ACAA2
1014	0.6159	1.07873	0.764337	O94832;J3QRN6;K7EIG7;J3KRL0	Unconventional myosin-Id	MYO1D
2735	0.6184	1.04759	0.766926	Q9ULU8;Q9ULU8-4;Q9ULU8-2;Q9ULU8-3;Q9ULU8-5;H7C4T6;H7C538;H7C5J0;H7C4P2;H7C4K9	Calcium-dependent secretion activator 1	CADPS
291	0.6193	-1.27566	0.767577	O00142-5;F5GYK4;O00142-2;O00142-3;O00142-4;O00142;H3BP77;E5KNQ5;J3KS73;J3QL12;J3QRP0	Thymidine kinase 2, mitochondrial	TK2
2231	0.62	1.18415	0.768012	Q8NE62;C9JYW4;C9J7D8	Choline dehydrogenase, mitochondrial	CHDH
2419	0.6204	-1.06016	0.76806	Q99570;D6RJ98;D6RAC3;D6RBB7	Phosphoinositide 3-kinase regulatory subunit 4	PIK3R4
2845	0.6213	1.04046	0.768735	Q9Y676	28S ribosomal protein S18b, mitochondrial	MRPS18B
2781	0.6225	-1.0894	0.769743	Q9Y277-2;Q9Y277;E5RFP6;E5RJN6;E5RHZ6;E5RK27;E5RHE1;E5RFL1	Voltage-dependent anion-selective channel protein 3	VDAC3
1914	0.6253	-1.07166	0.772231	Q15477	Helicase SKI2W	SKIV2L
853	0.6251	-1.05136	0.772231	O14979-3;O14979-2;O14979	Heterogeneous nuclear ribonucleoprotein D-like	HNRPDL
1603	0.6271	1.03322	0.773946	P63261;P60709;I3L3I0;I3L1U9;I3L4N8;G5E9R0;K7EM38;E7EVS6;I3L3R2;J3KT65;C9JUM1;C9JZR7;C9JTX5;F8WCH0;Q9BYX7	Actin, cytoplasmic 2;Actin, cytoplasmic 2, N-terminally processed;Actin, cytoplasmic 1;Actin, cytoplasmic 1, N-terminally processed	ACTB
1663	0.6297	1.10093	0.776725	P62879;C9JIS1;C9JXA5;C9JZN1;E7EP32;P62879-2	Guanine nucleotide-binding protein G(I)/G(S)/G(T) subunit beta-2	GNB2
759	0.6323	-1.08541	0.776821	K7EJR3;R4GMR5;P48556;K7EJC1;K7ERW6;K7ENY6	26S proteasome non-ATPase regulatory subunit 8	PSMD8
2016	0.6309	1.09366	0.776821	Q5T8D3-2;Q5T8D3-3;Q5T8D3;X6RDD7;Q5T8E0;B7Z2A7;Q5T8D3-4;Q8NC06;K7EM05;Q8NC06-2;Q8NC06-3	Acyl-CoA-binding domain-containing protein 5	ACBD5
1353	0.6311	-1.06468	0.776821	P27338	Amine oxidase [flavin-containing] B	MAOB
1670	0.6324	-1.04507	0.776821	P63092-3;P63092-2;P63092;P63092-4;Q5JWF2-2;Q5JWF2;S4R3E3;H0Y7F4;Q5JWE9;S4R3V9	Guanine nucleotide-binding protein G(s) subunit alpha isoforms short;Guanine nucleotide-binding protein G(s) subunit alpha isoforms XLas	GNAS
1181	0.6323	-1.09493	0.776821	P09874	Poly [ADP-ribose] polymerase 1	PARP1
2798	0.6322	1.06543	0.776821	Q9Y2Q0-3;Q9Y2Q0-2;Q9Y2Q0;Q4G1C1;Q9NTI2-3;F8W9B3;B7Z880;Q9NTI2	Probable phospholipid-transporting ATPase IA	ATP8A1
321	0.6306	1.17442	0.776821	O43272-2;E7EQL6;O43272-1;O43272	Proline dehydrogenase 1, mitochondrial	PRODH
1362	0.6337	-1.05474	0.777889	P28066;P28066-2	Proteasome subunit alpha type-5	PSMA5
1754	0.6348	1.04565	0.778798	Q07065;H3BUW6;H3BN64;Q96K21-4;H3BRM1;Q96K21-3;H3BRF9;Q96K21-2;Q96K21	Cytoskeleton-associated protein 4	CKAP4
2167	0.6352	-1.04409	0.778857	Q8IV38;G3V0G5;F8WB95	Ankyrin repeat and MYND domain-containing protein 2	ANKMY2
2658	0.6358	-1.06759	0.779144	Q9P0L2;Q9P0L2-3;Q9P0L2-2;H0YKJ3;H0YNV4;K7EK17;K7EKG8	Serine/threonine-protein kinase MARK1	MARK1
1833	0.637	1.04793	0.779436	Q13825;Q13825-2	Methylglutaconyl-CoA hydratase, mitochondrial	AUH
2241	0.637	-1.08328	0.779436	Q8NI08-7;Q8NI08-2;Q8NI08;H0Y6T0;Q8NI08-5;H0Y5F6	Nuclear receptor coactivator 7	NCOA7
64	0.6376	1.18475	0.779436	A8MXH2;C9J6D1;Q99733;Q99733-2;E9PNW0;E9PJJ2;E9PS34;E9PNJ7;C9JZI7;E9PKT8;E9PKI2;E9PP22;H0YCI4	Nucleosome assembly protein 1-like 4	NAP1L4
2151	0.6374	-1.28424	0.779436	Q86WA6-2;Q86WA6;H7C0M3;Q49AI2;B4DML3	Valacyclovir hydrolase	BPHL
679	0.6397	1.10006	0.780712	H7C1U8;Q9BUR5-2;Q9BUR5;G3V1B6	Apolipoprotein O	APOO
2036	0.6406	-1.0789	0.780712	Q643R3;H3BMK4	Lysophospholipid acyltransferase LPCAT4	LPCAT4
2029	0.6398	-1.07713	0.780712	Q5VUB5;Q5SW12	Protein FAM171A1	FAM171A1
2134	0.64	1.03981	0.780712	Q86TP1;Q5SZF2;Q5SZG1;Q86TP1-5;Q86TP1-4;Q86TP1-3;Q86TP1-2	Protein prune homolog	PRUNE
958	0.6405	1.05814	0.780712	O75170-6;O75170-2;O75170-4;O75170-3;O75170-5;O75170;T1ECW5	Serine/threonine-protein phosphatase 6 regulatory subunit 2	PPP6R2
523	0.6423	-1.03091	0.782381	F8W1R7;P60660-2;P60660;G3V1V0;J3KND3;G8JLA2;B7Z6Z4;G3V1Y7;F8VPF3;F8VZU9;F8W180;H0YI43;F8VXL3	Myosin light polypeptide 6	MYL6
1427	0.6445	1.06956	0.784111	P39019;M0R2L9;M0QXK4;M0QYF7;M0R140;A0A075B6E2	40S ribosomal protein S19	RPS19
1757	0.6445	-1.05634	0.784111	Q08174;Q08174-2;D6RBG2;D6RAX3	Protocadherin-1	PCDH1
163	0.6455	-1.03846	0.784856	B7Z685;Q02153-2;D6RC99;Q02153-3;Q02153;E9PCN2	Guanylate cyclase soluble subunit beta-1	GUCY1B3
2776	0.6464	1.0997	0.785051	Q9Y250-2;Q9Y250;Q9Y250-5;Q9Y250-4;Q9Y250-3;Q9Y250-6	Leucine zipper putative tumor suppressor 1	LZTS1
2118	0.6462	-1.06209	0.785051	Q7Z3U7-2;Q7Z3U7-6;Q7Z3U7-5;Q7Z3U7;Q7Z3U7-3;F8VZV1	Protein MON2 homolog	MON2
1393	0.6471	1.06993	0.785134	P31942-2;P31942;P31942-3;P31942-6;P31942-5;P31942-4	Heterogeneous nuclear ribonucleoprotein H3	HNRNPH3
452	0.6473	1.41206	0.785134	E9PQ73;Q8TDW7-3;Q8TDW7;G5EA25	Protocadherin Fat 3	FAT3
2585	0.6478	-1.10204	0.785237	Q9NQW6;Q9NQW6-2;H7C3S1;H7C1C2;H7C1K5	Actin-binding protein anillin	ANLN
852	0.6489	-1.06521	0.786024	O14976-2;O14976;D6RAW3;D6RF16;D6RAQ7;D6RE78;H0Y8H5	Cyclin-G-associated kinase	GAK
1874	0.6492	-1.14473	0.786024	Q14847;Q14847-2;C9J9W2;F6S2S5;K7ESD6;Q14847-3	LIM and SH3 domain protein 1	LASP1
703	0.6499	1.09332	0.786439	Q96FZ7;I3L4A1;I3L4G8;I3L3E4	Charged multivesicular body protein 6	CHMP6
2810	0.6521	-1.0909	0.788596	Q9Y371;Q9Y371-2;Q9Y371-3	Endophilin-B1	SH3GLB1
474	0.6531	-1.09022	0.789049	F5GZ09;Q9BW83-2;Q9BW83;B1AH58;H0Y6C7	Intraflagellar transport protein 27 homolog	IFT27
66	0.6532	1.08014	0.789049	D6REM6;P43243;A8MXP9;D6R991;H0Y8T4;B3KM87;P43243-2;D6RBI2;D6RBK5;D6RE02;D6RIA2;D6RB45;D6RGW7;D6R9F3;D6RAM9;D6RAY2;D6RBS2;D6RCM3;D6REK4;D6R8Z5	Matrin-3	MATR3
315	0.654	-1.04107	0.789115	E9PEZ7;Q9NYB9-2;E7EW77;E7EP65;Q9NYB9-4;Q9NYB9;J3KNB2;Q9NYB9-3;E7EUA1;F8WAU3;F8WCD7;F8WAZ8;F8WBL5;F8WAQ3;F8WEB9;H7C3Q7;H0Y6B5;F8WAL6	Abl interactor 2	ABI2
91	0.654	-1.04798	0.789115	Q16774;B1ANH5;B1ANH6	Guanylate kinase	GUK1
910	0.6551	-1.46125	0.789886	O43765;K7EMD6;K7ERW5	Small glutamine-rich tetratricopeptide repeat-containing protein alpha	SGTA
486	0.6584	-1.25126	0.793471	F5H2A7;P61758	Prefoldin subunit 3	VBP1
600	0.6596	-1.1179	0.79441	H0Y875;O43852-9;O43852-15;O43852-5;O43852-2;O43852;O43852-4;O43852-3	Calumenin	CALU
2368	0.6603	1.05742	0.794835	Q96I99-2;E9PDQ8;Q96I99	Succinyl-CoA ligase [GDP-forming] subunit beta, mitochondrial	SUCLG2
869	0.6612	1.14118	0.795406	O15212;A2AB88	Prefoldin subunit 6	PFDN6
1305	0.6619	1.2234	0.795803	P21810;C9JKG1;H0YIH3;F8VNV6;P07585-3;P07585-2;P07585	Biglycan	BGN
1525	0.6627	-1.03558	0.796254	P50990-2;P50990;P50990-3;H7C4C8;H7C2U0	T-complex protein 1 subunit theta	CCT8
24	0.6634	-1.09133	0.796651	A3KMH1-3;A3KMH1;A3KMH1-2	von Willebrand factor A domain-containing protein 8	VWA8
339	0.6646	-1.10475	0.797564	P62847-2;E7ETK0;P62847-3;P62847;P62847-4	40S ribosomal protein S24	RPS24
1504	0.6656	1.24146	0.798271	P49591;Q5T5C7	Serine--tRNA ligase, cytoplasmic	SARS
1441	0.666	1.05097	0.798346	P42025	Beta-centractin	ACTR1B
2338	0.6671	-1.07554	0.798408	Q96C19;H0Y4Y4;C9JTV4;Q8WYH2;Q9BUP0-2;Q9BUP0	EF-hand domain-containing protein D2	EFHD2
1605	0.6672	-1.07775	0.798408	P60842;J3KT12;P60842-2;J3KTB5;J3QL43;J3QS69;J3QR64;J3KSZ0;J3QLN6;J3KTN0;J3QKZ9;J3KS25	Eukaryotic initiation factor 4A-I	EIF4A1
2715	0.6665	-1.09465	0.798408	Q9UK22;R4GNH2	F-box only protein 2	FBXO2
2617	0.6694	-1.06331	0.800535	Q9NV70-2;Q9NV70	Exocyst complex component 1	EXOC1
1380	0.6702	-1.07413	0.800535	P30519-2;P30519;I3L159;I3L1F5;I3L276;I3L1Y2;I3L4P8;I3L1G7;I3L463	Heme oxygenase 2	HMOX2
415	0.6701	-1.04591	0.800535	Q9NUJ3;E9PJ55;R4GNF5;E9PP52;E9PMB0;H0YES4	T-complex protein 11-like protein 1	TCP11L1
897	0.6733	-1.07045	0.803261	O43572;E7EMD6;J3QL61	A-kinase anchor protein 10, mitochondrial	AKAP10
1022	0.6729	-1.71537	0.803261	O94919	Endonuclease domain-containing 1 protein	ENDOD1
1661	0.6747	1.06569	0.804397	P62857	40S ribosomal protein S28	RPS28
148	0.675	-1.11883	0.804397	Q9P121-3;Q9P121-2;Q9P121;B7Z1I4;Q9P121-4;B7Z1Z5;F8VTR5	Neurotrimin	NTM
885	0.6761	-1.04571	0.804633	O43242;O43242-2;H0YGV8	26S proteasome non-ATPase regulatory subunit 3	PSMD3
2108	0.6768	-1.08825	0.804633	Q7LC44	Activity-regulated cytoskeleton-associated protein	ARC
2403	0.6766	-1.03579	0.804633	Q96QG7;Q96QG7-2;E9PR67	Myotubularin-related protein 9	MTMR9
1013	0.6758	-1.28964	0.804633	O94830;H0YF30;O94830-2;H0YF17	Phospholipase DDHD2	DDHD2
2565	0.6772	-1.09004	0.804662	Q9HCM3-3;Q9HCM3-4;Q9HCM3-2;Q9HCM3	UPF0606 protein KIAA1549	KIAA1549
1827	0.6783	1.10925	0.805508	Q13618-2;Q13618;H7C1L6;Q13618-3	Cullin-3	CUL3
1656	0.6791	1.07873	0.806043	P62805	Histone H4	HIST1H4A
1412	0.6809	-1.27116	0.807646	P35749-4;P35749;P35749-3;P35749-2	Myosin-11	MYH11
435	0.6817	-1.15268	0.808078	E9PLA9;G3V153;Q14444-2;Q14444;E9PP31	Caprin-1	CAPRIN1
862	0.6821	-1.08028	0.808105	O15085;O15085-2	Rho guanine nucleotide exchange factor 11	ARHGEF11
2261	0.6827	-1.03867	0.808411	Q8TDJ6;Q8TDJ6-3;Q8TDJ6-2;H0YLM8	DmX-like protein 2	DMXL2
2237	0.6848	-1.06317	0.810378	Q8NFW8;Q8NFW8-2;F5H296;F5GYM0	N-acylneuraminate cytidylyltransferase	CMAS
928	0.6854	1.47983	0.810636	O60359	Voltage-dependent calcium channel gamma-3 subunit	CACNG3
1183	0.6904	1.05788	0.816131	P09972;A8MVZ9;J3KSV6;J3QKP5;C9J8F3;J3QKK1;K7EKH5	Fructose-bisphosphate aldolase C;Fructose-bisphosphate aldolase	ALDOC
2671	0.691	1.05411	0.816368	Q9P2R7-2;Q9P2R7;Q5T9Q5;Q5T9Q8	Succinyl-CoA ligase [ADP-forming] subunit beta, mitochondrial	SUCLA2
2076	0.6918	-1.09641	0.816726	Q6UWR7;D6R9P1	Ectonucleotide pyrophosphatase/phosphodiesterase family member 6	ENPP6
1116	0.6926	1.05156	0.817242	P04899;P04899-6;P04899-3;P04899-5;P04899-2;P04899-4	Guanine nucleotide-binding protein G(i) subunit alpha-2	GNAI2
2511	0.6964	-1.04134	0.821308	Q9H115;Q9H115-2;Q9H115-3	Beta-soluble NSF attachment protein	NAPB
1496	0.6973	-1.10498	0.821866	P49207	60S ribosomal protein L34	RPL34
2853	0.6995	1.04371	0.823476	Q9Y6D5	Brefeldin A-inhibited guanine nucleotide-exchange protein 2	ARFGEF2
2252	0.6997	-1.04297	0.823476	Q8TC12;Q8TC12-2;G3V2G6;H0YIZ8;G3V234;H0YJ46;Q8TC12-3;H0YJ10;Q96NR8	Retinol dehydrogenase 11	RDH11
531	0.6999	-1.04868	0.823476	F8W8A2;Q15878-2;J3KP11;Q15878-3;F8W9Z1;Q15878;F8W760;E9PIE8	Voltage-dependent R-type calcium channel subunit alpha-1E	CACNA1E
498	0.7016	1.05741	0.825066	O00159-2;F5H6E2;O00159-3;O00159	Unconventional myosin-Ic	MYO1C
1836	0.7029	1.04993	0.825078	Q13884;Q13884-2;H0YCS0	Beta-1-syntrophin	SNTB1
990	0.7029	-1.07925	0.825078	O75891-2;O75891;O75891-3;Q3SY69	Cytosolic 10-formyltetrahydrofolate dehydrogenase	ALDH1L1
2824	0.7034	1.07767	0.825078	Q9Y4D2;F5GY58	Sn1-specific diacylglycerol lipase alpha	DAGLA
2185	0.7025	1.03403	0.825078	Q8IYQ7	Threonine synthase-like 1	THNSL1
473	0.7037	1.04365	0.825078	P61421;F5GYQ1;J3QL14;R4GN72;H3BQB4;H3BSG7;H3BQJ1	V-type proton ATPase subunit d 1	ATP6V0D1
369	0.705	1.05047	0.826101	P53667-4;P53667-2;P53667;E9PC47	LIM domain kinase 1	LIMK1
833	0.7078	1.07373	0.82616	O14561;H3BNK3	Acyl carrier protein, mitochondrial;Acyl carrier protein	NDUFAB1
1679	0.7086	-1.04997	0.82616	P67870;Q5SRQ6;Q5SRQ3	Casein kinase II subunit beta	CSNK2B
1016	0.7072	-1.03954	0.82616	O94874-3;O94874;O94874-2	E3 UFM1-protein ligase 1	UFL1
1688	0.709	-1.11604	0.82616	P69905	Hemoglobin subunit alpha	HBA1
2731	0.7091	1.04399	0.82616	Q9ULJ8;Q9ULJ8-4;Q9ULJ8-5;Q9ULJ8-3	Neurabin-1	PPP1R9A
2605	0.7074	1.03409	0.82616	Q9NSD9	Phenylalanine--tRNA ligase beta subunit	FARSB
2825	0.7063	1.05709	0.82616	Q9Y4D7;H0YAM9;Q9Y4D7-2;H0YAB2	Plexin-D1	PLXND1
2734	0.7069	-1.02635	0.82616	Q9ULR3	Protein phosphatase 1H	PPM1H
2570	0.7083	1.10969	0.82616	Q9NP79;Q9NP79-2;Q5TGM0	Vacuolar protein sorting-associated protein VTA1 homolog	VTA1
1278	0.7056	1.07013	0.82616	P18206-2;P18206;Q5JQ13	Vinculin	VCL
798	0.7098	1.16019	0.826545	O00154-4;O00154-6;O00154-7;O00154;O00154-2;B4DUX0;O00154-3;O00154-5;K7EKP8	Cytosolic acyl coenzyme A thioester hydrolase	ACOT7
1541	0.7102	-1.05738	0.826565	P51797-6;P51797;P51797-5	Chloride transport protein 6	CLCN6
528	0.7106	1.04922	0.826575	F8W7C6;X1WI28;P27635;H7C123;H7C2C5;Q96L21;H7C2U2;B8A6G2;A6QRI9	60S ribosomal protein L10;60S ribosomal protein L10-like	RPL10
825	0.7117	1.0622	0.827346	O00743-2;O00743;O00743-3	Serine/threonine-protein phosphatase 6 catalytic subunit	PPP6C
2763	0.7122	-1.04187	0.827508	Q9UQ03-2;Q9UQ03	Coronin-2B	CORO2B
1566	0.713	1.07872	0.827931	P54289-4;P54289-5;P54289-3;P54289-2;P54289;E7ERK3;H0Y715;Q9NY47-4;Q9NY47-2;C9JE82;Q9NY47-3;Q9NY47;Q9NY47-5;C9JVC9	Voltage-dependent calcium channel subunit alpha-2/delta-1;Voltage-dependent calcium channel subunit alpha-2-1;Voltage-dependent calcium channel subunit delta-1	CACNA2D1
1454	0.7146	1.04422	0.829308	P42858	Huntingtin	HTT
2761	0.7162	1.05543	0.830644	Q9UPY6-2;Q9UPY6;Q9Y6W5-2;Q9Y6W5	Wiskott-Aldrich syndrome protein family member 3	WASF3
2218	0.7172	-1.15008	0.831334	Q8N987;Q8N987-2	N-terminal EF-hand calcium-binding protein 1	NECAB1
1760	0.718	-1.06543	0.831334	Q08257;Q08257-3;A6NP24;Q08257-2;C9JH92	Quinone oxidoreductase	CRYZ
1469	0.7178	1.05026	0.831334	P46060;H0Y4Q3;B0QYT5;B0QYT4	Ran GTPase-activating protein 1	RANGAP1
2315	0.7192	-1.03342	0.832289	Q92932-3;E7EM83;Q92932-4;Q92932;Q92932-2	Receptor-type tyrosine-protein phosphatase N2	PTPRN2
2224	0.7203	1.02351	0.83305	Q8NBN7;Q8NBN7-2;G8JLA1;K7EQB5;K7ERV1	Retinol dehydrogenase 13	RDH13
1853	0.7215	-1.03214	0.833989	Q14240;Q14240-2;E7EQG2;J3KSN7;J3KT04;J3KS93;E7EMV8;P38919;J3QL52;J3QQP0;E9PBH4;F8WE11;I3L3H2	Eukaryotic initiation factor 4A-II	EIF4A2
906	0.7221	-1.09394	0.834215	O43741-2;O43741	5-AMP-activated protein kinase subunit beta-2	PRKAB2
1726	0.7228	1.02568	0.834544	Q01968-2;Q01968	Inositol polyphosphate 5-phosphatase OCRL-1	OCRL
1464	0.7245	-1.03507	0.83557	P43897;P43897-2;C9JT21;C9JG32;F8VPA7;P43897-4;F8VS27;F8WCK2;P43897-3	Elongation factor Ts, mitochondrial;Elongation factor Ts	TSFM
754	0.7242	1.06413	0.83557	Q03252;J9JID7	Lamin-B2	LMNB2
2778	0.7271	-1.03793	0.838067	Q9Y265;Q9Y265-2;E7ETR0;H7C4G5;J3QLR1;H7C4I3	RuvB-like 1	RUVBL1
110	0.7277	-1.04595	0.838256	Q9BZC1-5;B4DHA8;Q9BZC1-3;Q9BZC1-2;M0QY66;S4R3V5;Q9BZC1-4;Q9BZC1	CUGBP Elav-like family member 4	CELF4
2149	0.7286	1.04155	0.838696	Q86VU5;R4GNF4	Catechol O-methyltransferase domain-containing protein 1	COMTD1
2591	0.7289	1.06148	0.838696	Q9NRG7-2;Q9NRG7;G3V4N6;G3V5T1;Q86TZ5;Q9NRG7-3;F6RWC2;G3V451;G3V4Z0;H0YJ71	Epimerase family protein SDR39U1	SDR39U1
1664	0.7293	-1.03212	0.838696	Q59GN2;P62891	Putative 60S ribosomal protein L39-like 5;60S ribosomal protein L39	RPL39
1619	0.7299	-1.06068	0.838987	P84077;P61204;F5H423;B7ZB63;F5H0C7;F5H1V1;F5H6T5;F8WDB3;H0YGG7	ADP-ribosylation factor 1;ADP-ribosylation factor 3	ARF1
1213	0.7307	1.02533	0.839381	P11498;P11498-2;E9PRE7;E9PS68	Pyruvate carboxylase, mitochondrial	PC
406	0.734	-1.04471	0.842641	O43491-4;E9PHY5;E9PK52;O43491;O43491-3;O43491-2;E9PII3;H0Y5B0;Q6R5J7;Q6ZSX4;E9PMG5;E9PPC9;E9PN54;E9PMV8	Band 4.1-like protein 2	EPB41L2
381	0.7352	1.06194	0.843578	E9PDL2;E9PF59;P42658-2;P42658;Q8IYG9	Dipeptidyl aminopeptidase-like protein 6	DPP6
938	0.7367	-1.07946	0.844801	O60763;O60763-2;F5H4X1;H0Y7C0;REV__R4GMN2;REV__Q5VZ89-5;REV__Q5VZ89-6;REV__Q5VZ89;REV__R4GNB2;REV__R4GN35	General vesicular transport factor p115	USO1
911	0.7377	-1.13379	0.84553	O43776;K7EMQ6;K7EPK2;K7EQ35;K7EIU7;O43776-2	Asparagine--tRNA ligase, cytoplasmic	NARS
524	0.7389	-1.06428	0.846405	Q9UHY1;F8W6G1;C9JHZ6	Nuclear receptor-binding protein	NRBP1
1261	0.7405	1.09628	0.847824	P17152	Transmembrane protein 11, mitochondrial	TMEM11
1771	0.7422	1.0641	0.849241	Q10567-2;Q10567;Q10567-3;Q10567-4;C9J1E7	AP-1 complex subunit beta-1	AP1B1
2807	0.7435	1.0409	0.850225	Q9Y2Z4;H0YHS6	Tyrosine--tRNA ligase, mitochondrial	YARS2
952	0.7443	1.0367	0.850654	O75131;H0YB26	Copine-3	CPNE3
13	0.7471	-1.06179	0.853448	U3KQE2;K7EIV0;A0A075B7C0;P04632;K7ELJ7;U3KPR7;K7EM73;K7EKD8;Q96L46	Calpain small subunit 1	CAPNS1
206	0.7478	1.03689	0.85376	Q96JN2-3;C9JU31;C9JE17;Q96JN2-2;Q96JN2;Q96JN2-4;C9IYI5;C9J884;C9JAD8;H7C4R2	Coiled-coil domain-containing protein 136	CCDC136
407	0.7487	1.03959	0.854293	E9PHY8;Q8NDA8;Q8NDA8-2;Q8NDA8-7;Q8NDA8-6;Q8NDA8-4;Q8NDA8-5;Q8NDA8-3	Maestro heat-like repeat-containing protein family member 1	MROH1
2323	0.752	1.04157	0.855659	Q969Q0;P83881;H7BZ11;H0Y5B4;J3KQN4;R4GN19	60S ribosomal protein L36a-like;60S ribosomal protein L36a	RPL36AL
980	0.7512	-1.03326	0.855659	O75531	Barrier-to-autointegration factor;Barrier-to-autointegration factor, N-terminally processed	BANF1
310	0.7513	1.04794	0.855659	P19367-4;P19367-2;P19367;P19367-3;E7ENR4;B1AR63;B1AR62;B1AR61;E9PB90;P52789;Q2TB90;P52790;Q2TB90-3;Q2TB90-2	Hexokinase-1	HK1
2080	0.7516	1.04116	0.855659	Q6YN16;Q6YN16-2	Hydroxysteroid dehydrogenase-like protein 2	HSDL2
1946	0.7504	1.05156	0.855659	Q16822;H0YML5;B4DW73;Q16822-2;H0YM31;P35558	Phosphoenolpyruvate carboxykinase [GTP], mitochondrial	PCK2
272	0.7566	1.06075	0.859004	D6RA31;P37840-2;E7EPV7;P37840;P37840-3	Alpha-synuclein	SNCA
1204	0.7563	1.03957	0.859004	P11216;H0Y4Z6	Glycogen phosphorylase, brain form	PYGB
2391	0.7555	1.05316	0.859004	Q96P70	Importin-9	IPO9
872	0.7558	-1.10077	0.859004	O15240	Neurosecretory protein VGF;Neuroendocrine regulatory peptide-1;Neuroendocrine regulatory peptide-2;Antimicrobial peptide VGF[554-577]	VGF
2387	0.7644	1.06652	0.867343	Q96NN9-3;Q96NN9-2;Q96NN9;C9K029	Apoptosis-inducing factor 3	AIFM3
425	0.7653	-1.03118	0.86742	E9PKD5;E9PM69;R4GNH3;P17980;E9PLG2;E9PMD8;E9PN50	26S protease regulatory subunit 6A	PSMC3
2589	0.7651	1.04891	0.86742	Q9NR46-2;Q9NR46;B7ZC38;F8WFB9;G5E9J1;H7C1Z6	Endophilin-B2	SH3GLB2
1019	0.7663	-1.03262	0.868012	O94903;E5RFX7;E5RG77;H0YBG2	Proline synthase co-transcribed bacterial homolog protein	PROSC
541	0.7696	-1.02012	0.869322	P59998;F8WCF6;F8WDD7;P59998-3;P59998-2;H7C0A3;F8WE39;R4GN08;P59998-4;F8WDW3	Actin-related protein 2/3 complex subunit 4	ARPC4
2753	0.7691	1.09392	0.869322	Q9UP83-3;Q9UP83;Q9UP83-2;U3KQU7	Conserved oligomeric Golgi complex subunit 5	COG5
868	0.7683	1.04334	0.869322	O15197;O15197-2;J3KQU5;O15197-3;F8WCM8	Ephrin type-B receptor 6	EPHB6
2304	0.7693	-1.34431	0.869322	Q92686	Neurogranin;NEUG(55-78)	NRGN
2430	0.7683	1.03891	0.869322	Q99784;Q99784-5;Q99784-3;F5H810;H0YFB9;F5GZQ2;Q99784-2;F8W870;Q99784-4	Noelin	OLFM1
2087	0.77	1.07347	0.869339	Q9NUB1-3;Q6ZV30;Q9NUB1-2;Q9NUB1;Q9NUB1-4	Acetyl-coenzyme A synthetase 2-like, mitochondrial	ACSS1
655	0.773	-1.03524	0.872234	H3BTB7;Q5JPH6;H3BRF5	Probable glutamate--tRNA ligase, mitochondrial	EARS2
1218	0.7746	1.08759	0.872819	P12110;P12110-3;P12110-2	Collagen alpha-2(VI) chain	COL6A2
797	0.7746	-1.01155	0.872819	O00139-2;O00139-1;O00139-5;O00139;O00139-4;D6R9M0;H0Y8H2;Q8N4N8	Kinesin-like protein KIF2A	KIF2A
1998	0.7749	1.05586	0.872819	Q9HB21-2;Q5RGS4;Q9HB21;R4GMZ9	Pleckstrin homology domain-containing family A member 1	PLEKHA1
2446	0.7752	-1.04142	0.872819	Q9BRX2	Protein pelota homolog	PELO
1967	0.7789	-1.03502	0.874035	Q4G176;F5H2G6;F5H5A1;H0YGC7;F5H362;F5H755;F5GX20;F5H3B2;H0YH37	Acyl-CoA synthetase family member 3, mitochondrial	ACSF3
1764	0.7783	-1.0843	0.874035	Q08462;Q08462-2;D6REB8	Adenylate cyclase type 2	ADCY2
1565	0.7789	1.04077	0.874035	P54136;P54136-2;E5RH09;E5RJM9	Arginine--tRNA ligase, cytoplasmic	RARS
2850	0.7786	-1.03659	0.874035	Q9Y6A2;H0Y3G0;Q9Y6A2-2;H0YJI0;Q9Y6A2-3;G3V366	Cholesterol 24-hydroxylase	CYP46A1
586	0.7785	1.05422	0.874035	O60762;Q5QPK2;H0Y368;Q5QPJ9	Dolichol-phosphate mannosyltransferase	DPM1
1398	0.7782	-1.06755	0.874035	P32189-1;P32189-4;P32189-2;P32189;Q14409;F8WC39;A6NP46;F8WDA9;F8WBI8;C9JLT1;H7C2A0	Glycerol kinase;Putative glycerol kinase 3	GK;GK3P
2306	0.7808	1.03159	0.875764	Q92747;E9PF58;Q92747-2;F8WFD3	Actin-related protein 2/3 complex subunit 1A	ARPC1A
2417	0.7815	1.02442	0.875921	Q99460-2;Q99460;C9J9M4;H7C378;H7BZR6	26S proteasome non-ATPase regulatory subunit 1	PSMD1
1276	0.7818	-1.02425	0.875921	P18085;C9JPM4;C9JAK5;U3KQF2	ADP-ribosylation factor 4	ARF4
354	0.7829	1.02669	0.876646	E7EVJ5;Q96F07-2;F5H583;Q96F07;E7EW33;H7C229	Cytoplasmic FMR1-interacting protein 2	CYFIP2
767	0.7841	-1.10802	0.877475	P41567;O60739;K7EM18	Eukaryotic translation initiation factor 1;Eukaryotic translation initiation factor 1b	EIF1;EIF1B
2846	0.785	-1.03561	0.877988	Q9Y678	Coatomer subunit gamma-1	COPG1
123	0.7876	-1.39859	0.879132	B4DQI4;F8W9U3;Q96IU4	Alpha/beta hydrolase domain-containing protein 14B	ABHD14B
1459	0.7871	1.03198	0.879132	P43155-2;P43155;P43155-3;B7ZBP5;A6PVN3;H0Y4Z7	Carnitine O-acetyltransferase	CRAT
1260	0.7877	1.05703	0.879132	P17096;P17096-2;P17096-3	High mobility group protein HMG-I/HMG-Y	HMGA1
136	0.7865	-1.03706	0.879132	G5E9F5;B5MC53;B5MCF8;P39210;F8WEL3;B5MC10;A8MTD3;E7EX18	Protein Mpv17	MPV17
965	0.7882	1.03714	0.879132	O75351;K7EL71;K7EKZ3;Q6PIW4-2;Q6PIW4	Vacuolar protein sorting-associated protein 4B	VPS4B
2721	0.7887	-1.05251	0.879237	Q9UL25	Ras-related protein Rab-21	RAB21
1415	0.7896	-1.0396	0.879832	P36404;V9GYD0;P36404-2	ADP-ribosylation factor-like protein 2	ARL2
2789	0.7912	1.02539	0.8811	Q9Y2E4;H0Y7Q3;E7EPU2;H0Y5A8	Disco-interacting protein 2 homolog C	DIP2C
2749	0.7937	1.03992	0.882866	Q9UNM6;Q9UNM6-2;J3KNQ3;E9PL38;H0YD73;E9PPD2;F8W8J6;E9PQG3	26S proteasome non-ATPase regulatory subunit 13	PSMD13
839	0.7936	1.04412	0.882866	O14773-2;O14773	Tripeptidyl-peptidase 1	TPP1
836	0.7957	1.02217	0.884588	O14617;O14617-5;O14617-4;O14617-3;O14617-2;K7ELX8	AP-3 complex subunit delta-1	AP3D1
1644	0.7977	1.02541	0.886015	P62280;M0QZC5;M0R1H5;M0R1H6	40S ribosomal protein S11	RPS11
1576	0.7978	1.0274	0.886015	P55011-3;P55011;G3XAL9	Solute carrier family 12 member 2	SLC12A2
1318	0.7985	-1.03275	0.886264	P22830;P22830-2;K7ELX4;K7EJX5;K7EPN2;K7EKP7	Ferrochelatase, mitochondrial	FECH
2425	0.8007	1.07144	0.888235	Q99714;Q99714-2;Q5H928	3-hydroxyacyl-CoA dehydrogenase type-2	HSD17B10
1336	0.8027	1.02966	0.888254	P24752;E9PRQ6;G3XAB4;H0YEL7	Acetyl-CoA acetyltransferase, mitochondrial	ACAT1
1747	0.8033	-1.0311	0.888254	Q05639	Elongation factor 1-alpha 2	EEF1A2
1370	0.8018	-1.0606	0.888254	P30043;M0QZL1;M0R192	Flavin reductase (NADPH)	BLVRB
2697	0.8022	1.02569	0.888254	Q9UHQ9;H7C0R7	NADH-cytochrome b5 reductase 1	CYB5R1
99	0.8023	1.0422	0.888254	H0YHC3;F8W020;F8W118;F8VXI6;F8VUX1;F8VY35;B3KV44;F8VV59;B7Z9C2;P55209-2;F8W0J6;F5H4R6;H0YIV4;P55209;H0YH88;F8W543;F8VRJ2;F8VVB5	Nucleosome assembly protein 1-like 1	NAP1L1
503	0.8031	-1.04224	0.888254	H0Y8Y3;F5H7Y0;Q96HC4-7;Q96HC4-4;Q96HC4;Q96HC4-6	PDZ and LIM domain protein 5	PDLIM5
2774	0.8045	1.01898	0.889047	Q9Y224;G3V4C6;H0YJB9;G3V4E7	UPF0568 protein C14orf166	C14orf166
1082	0.807	1.07739	0.890845	P01024;M0QXZ3;M0QYC8	Complement C3;Complement C3 beta chain;Complement C3 alpha chain;C3a anaphylatoxin;Acylation stimulating protein;Complement C3b alpha chain;Complement C3c alpha chain fragment 1;Complement C3dg fragment;Complement C3g fragment;Complement C3d fragment;Complement C3f fragment;Complement C3c alpha chain fragment 2	C3
1947	0.807	-1.03523	0.890845	Q16849-2;Q16849;Q16849-3;H7C0U9;C9JR27	Receptor-type tyrosine-protein phosphatase-like N	PTPRN
194	0.8091	-1.01311	0.891944	C9J4M6;C9J2Y9;P30876	DNA-directed RNA polymerase;DNA-directed RNA polymerase II subunit RPB2	POLR2B
2125	0.8105	1.03579	0.891944	Q7Z6Z7-2;Q7Z6Z7-3;Q7Z6Z7;H0Y659	E3 ubiquitin-protein ligase HUWE1	HUWE1
1577	0.8097	-1.05416	0.891944	P55060-3;P55060;P55060-4;P55060-2	Exportin-2	CSE1L
501	0.8094	-1.10092	0.891944	P28472-4;P28472-3;P28472-2;P28472;F5H7N0;G3V5B4	Gamma-aminobutyric acid receptor subunit beta-3	GABRB3
1746	0.8106	-1.03067	0.891944	Q05586;Q05586-5;Q05586-3;Q05586-4;Q5VSF9;Q05586-6;Q05586-2;Q05586-7;A2AVK2	Glutamate receptor ionotropic, NMDA 1	GRIN1
1942	0.811	1.089	0.891944	Q16720-8;Q16720-7;Q16720-6;Q16720-3;Q16720-5;Q16720-2;Q16720-4;Q16720	Plasma membrane calcium-transporting ATPase 3	ATP2B3
2143	0.8101	1.11967	0.891944	Q8NBS9-2;Q86UY0;Q8NBS9	Thioredoxin domain-containing protein 5	TXNDC5
1139	0.8136	-1.05476	0.894355	Q16778;P33778;P23527;P06899;Q8N257;Q6DRA6;Q6DN03	Histone H2B type 2-E;Histone H2B type 1-B;Histone H2B type 1-O;Histone H2B type 1-J;Histone H2B type 3-B	HIST2H2BE
815	0.8145	-1.02329	0.894827	O00471;F8W9B8	Exocyst complex component 5	EXOC5
858	0.8163	-1.03154	0.895992	O15066;F8WAR6;F8WER6;O14782;O15066-2	Kinesin-like protein KIF3B;Kinesin-like protein KIF3C	KIF3B;KIF3C
2575	0.8165	1.02684	0.895992	Q9NPQ8-2;Q9NPQ8-4;Q9NPQ8;Q9NPQ8-3;E9PSI0;H0YEN0	Synembryn-A	RIC8A
2197	0.817	-1.02615	0.896134	Q8N1I0;Q8N1I0-2;Q8N1I0-3;H0Y599;H0Y7H7;F5GXW1;C9J7D9;C9JDB3;C9J637	Dedicator of cytokinesis protein 4	DOCK4
2290	0.8185	1.02416	0.896389	Q92499;Q92499-3;Q92499-2	ATP-dependent RNA helicase DDX1	DDX1
660	0.819	-1.05247	0.896389	H3BSA1;P19784;H3BV19;H3BNI9	Casein kinase II subunit alpha	CSNK2A2
357	0.8187	1.07307	0.896389	E7EW84;Q8TAG9-2;Q8TAG9;F2Z3K0	Exocyst complex component 6	EXOC6
1287	0.8177	1.02827	0.896389	P19525-2;P19525	Interferon-induced, double-stranded RNA-activated protein kinase	EIF2AK2
1438	0.8195	1.46985	0.896449	P41250	Glycine--tRNA ligase	GARS
475	0.8203	-1.04183	0.896853	F5GZH3;F5H866;F5GZ38;Q9UF11-4;Q9UF11-2;F5H3M1;F5H1B8;Q9UF11-3;Q9UF11;F5GYU9;F5H114;F5H0R6;F5GY87;F5H190;F5GY96	Pleckstrin homology domain-containing family B member 1	PLEKHB1
1377	0.8217	-1.03716	0.89785	P30153;B3KQV6;C9J9C1;P30154-4;P30154;P30154-2;E9PH38;P30154-5;E9PPI5;E9PHZ6;P30154-3;E9PNM7;H0YDG7	Serine/threonine-protein phosphatase 2A 65 kDa regulatory subunit A alpha isoform	PPP2R1A
2152	0.8237	1.03924	0.89955	Q86WG3;Q86WG3-3;H7C096;Q12982;Q12982-2;J3KN59	Caytaxin	ATCAY
1658	0.8241	-1.02369	0.89955	P62834;P61224-2;P61224-3;P61224;F5GX62;P61224-4;E7ESV4;F5H7Y6;A6NIZ1;F5H4H0;F5GYH7;F5H077;F5GWU8;F5H491;F5H0B7;F5H500;F5H823;B7ZB78;F5GZG1;F5H6R7;F5H004;A0A075B6Q0;F5GYB5;F8WBC0	Ras-related protein Rap-1A;Ras-related protein Rap-1b;Ras-related protein Rap-1b-like protein	RAP1A
2592	0.8252	1.01574	0.900299	Q9NRH3;K7EKE5;K7EIS0;P23258	Tubulin gamma-2 chain;Tubulin gamma chain;Tubulin gamma-1 chain	TUBG2
2285	0.8289	1.02279	0.903301	Q8WXS5	Voltage-dependent calcium channel gamma-8 subunit	CACNG8
2337	0.831	-1.02582	0.905183	Q96BY7	Autophagy-related protein 2 homolog B	ATG2B
2081	0.8331	-1.03741	0.906523	Q6YP21-3;Q6YP21;Q6YP21-2	Kynurenine--oxoglutarate transaminase 3	CCBL2
2101	0.8332	1.05597	0.906523	Q7L1I2-2;Q7L1I2	Synaptic vesicle glycoprotein 2B	SV2B
2812	0.8357	-1.02061	0.908837	Q9Y394-2;Q9Y394;H0YJE4;H0YJ66	Dehydrogenase/reductase SDR family member 7	DHRS7
1575	0.8368	-1.05168	0.909469	P55010;H0YLZ1;H0YN40;H0YMJ8;H0YM54;H0YK11	Eukaryotic translation initiation factor 5	EIF5
188	0.839	1.0918	0.910408	C9J1J0;Q08828	Adenylate cyclase type 1	ADCY1
1302	0.8429	-1.05452	0.910408	P21554-2;P21554-3;P21554	Cannabinoid receptor 1	CNR1
178	0.8393	-1.02408	0.910408	H7C0I1;Q8NBF6-2;B8ZZW5;Q8NBF6	Late secretory pathway protein AVL9 homolog	AVL9
2459	0.843	1.03171	0.910408	Q9BV23;C9JNE7;C9J010	Monoacylglycerol lipase ABHD6	ABHD6
1001	0.8399	-1.03675	0.910408	O76041-2;B4DH47;O76041;H0Y3P5;H7BZD5;H0Y786	Nebulette	NEBL
23	0.8425	-1.03231	0.910408	H0Y5G7;A2RRP1-2;A2RRP1	Neuroblastoma-amplified sequence	NBAS
335	0.8423	1.03702	0.910408	E7ESP9;P07197;E7EMV2;P07197-2	Neurofilament medium polypeptide	NEFM
2706	0.8409	-1.0222	0.910408	Q9UIW2;P51805;Q9HCM2-4	Plexin-A1	PLXNA1
961	0.8385	-1.01793	0.910408	O75323;O75323-2;C9K068;H7C333;F8WBI5;C9J7B1	Protein NipSnap homolog 2	GBAS
1390	0.8405	1.06139	0.910408	P31749-2;P31749;G3V3X1;G3V2I6	RAC-alpha serine/threonine-protein kinase	AKT1
676	0.8406	1.01708	0.910408	P62068-2;H7BZK6;P62068-4;P62068-3;P62068;O75317	Ubiquitin carboxyl-terminal hydrolase 46;Ubiquitin carboxyl-terminal hydrolase 12	USP46
309	0.8421	-1.01927	0.910408	E7ENQ6		YJEFN3
547	0.846	-1.01601	0.913142	G3V1B3;M0R181;P46778	60S ribosomal protein L21	RPL21
519	0.853	1.0482	0.917872	P40616-2;P40616;F8VYN9;F8VP99;F8VP63;B4DZG7	ADP-ribosylation factor-like protein 1	ARL1
2390	0.8529	1.16108	0.917872	Q96P48-3;Q96P48;F5GWN4;F8WBT0;Q96P48-5;Q96P48-7;E7EU13;Q96P48-2;Q96P48-4;Q96P48-1	Arf-GAP with Rho-GAP domain, ANK repeat and PH domain-containing protein 1	ARAP1
1409	0.8531	-1.02525	0.917872	P35606-2;P35606;D6RBZ7;D6RCL6;D6RBG7;D6RBT6;D6R997;H0Y938	Coatomer subunit beta	COPB2
495	0.8516	-1.06595	0.917872	F5H5A3;Q8IVH8-3;Q8IVH8-2;Q8IVH8;H7C1A4	Mitogen-activated protein kinase kinase kinase kinase;Mitogen-activated protein kinase kinase kinase kinase 3	MAP4K3
2349	0.8535	-1.02538	0.917872	Q96EE3;Q96EE3-1;K7ELV2;K7EPZ5;K7EP88	Nucleoporin SEH1	SEH1L
2505	0.8519	1.02041	0.917872	Q9H061;Q9H061-2;E9PI90	Transmembrane protein 126A	TMEM126A
2622	0.8528	1.02322	0.917872	Q9NVH6-7;Q9NVH6;Q9NVH6-8;Q9NVH6-6;Q9NVH6-5;Q9NVH6-4;Q9NVH6-2;Q9NVH6-3	Trimethyllysine dioxygenase, mitochondrial	TMLHE
1050	0.8546	-1.18515	0.918556	O95671-3;O95671-2;O95671	N-acetylserotonin O-methyltransferase-like protein	ASMTL
483	0.8555	1.02478	0.919053	F5H6C1;F5H126;O43581-2;F5GZC2;F5H1N2;O43581;F5GX00;F5H8G7	Synaptotagmin-7	SYT7
1544	0.8596	1.03349	0.921032	P51911;K7ESJ2;K7ENC5;K7ERM8;K7EQ72;K7ERK4;B7Z7E1	Calponin-1	CNN1
2291	0.8583	-1.01743	0.921032	Q92506	Estradiol 17-beta-dehydrogenase 8	HSD17B8
2020	0.8589	-1.013	0.921032	Q5TE61;Q96MZ0;Q96MZ0-4;H0Y6A7;Q96MZ0-2;B7Z4H3;Q5TE58	Ganglioside-induced differentiation-associated protein 1-like 1	GDAP1L1
2746	0.8593	1.02819	0.921032	Q9UNA1-2;Q9UNA1;F8W8N5;H7BZZ0;H0Y835;H0Y4P9	Rho GTPase-activating protein 26	ARHGAP26
2458	0.8586	1.09345	0.921032	Q9BUF5;K7ESM5;K7ES63;K7EL29;K7EK43;K7ESQ3;K7EQT3;K7EJ64;K7ERA8;K7EJZ4;K7EN98;K7EPE5	Tubulin beta-6 chain	TUBB6
1081	0.8626	1.09445	0.92196	P00966;Q5T6L6;Q5T6L5	Argininosuccinate synthase	ASS1
2673	0.8625	-1.06071	0.92196	Q9UBB4;Q9UBB4-2;B1AHE4	Ataxin-10	ATXN10
2375	0.8635	1.02199	0.92196	Q96JG6-3;Q96JG6;H7BZP1;Q96JG6-2;H0Y7Q2;C9JA29	Coiled-coil domain-containing protein 132	CCDC132
153	0.8636	-1.04018	0.92196	B7Z2V9;Q99418-2;O43739-2;Q99418;O43739;M0R2J0;F8W8E2;G5E9B7;Q15438-3;Q15438-2;Q15438	Cytohesin-2;Cytohesin-3;Cytohesin-1	CYTH3
2717	0.8624	-1.03105	0.92196	Q9UKG1;C9K0C4;C9JAB0	DCC-interacting protein 13-alpha	APPL1
2400	0.8621	-1.02229	0.92196	Q96PY5-3;Q96PY5;C9IZY8;Q8IVF7-2;Q8IVF7-3;F8W1F5;Q8IVF7;O95466-2;K7EK60;O95466;O95466-3	Formin-like protein 2	FMNL2
2155	0.8635	-1.06642	0.92196	Q86X76-2;Q86X76-4;Q86X76;Q86X76-3;Q86X76-5	Nitrilase homolog 1	NIT1
1382	0.8675	-1.11581	0.925333	P30533	Alpha-2-macroglobulin receptor-associated protein	LRPAP1
1834	0.8677	1.01453	0.925333	Q5STU3;Q13838;Q13838-2;F6WLT2;O00148;F6S4E6;F6TRA5;O00148-2;F6UJC5;K7EQN7;B1Q2N1;K7ENP6;F6QWI5;K7EL56;K7EIL8;F6U6E2;K7EN69;F6S2B7;F6SXL5;K7EN25;F6QYI9;H0Y400;K7EPJ3;F6R6M7;H0YCC6	Spliceosome RNA helicase DDX39B;ATP-dependent RNA helicase DDX39A	DDX39B
2604	0.8683	-1.01991	0.925544	Q9NSB8-2;Q9NSB8;H0YNR9	Homer protein homolog 2	HOMER2
1348	0.8696	1.03376	0.926428	P26639;P26639-2;A2RTX5-2;B7ZLP8;A2RTX5	Threonine--tRNA ligase, cytoplasmic;Probable threonine--tRNA ligase 2, cytoplasmic	TARS
978	0.8725	1.03107	0.928947	O75508;B4DFI2	Claudin-11	CLDN11
1392	0.8755	-1.05732	0.93118	P31939-2;P31939;H7C084;H7C1S2;F8WEF0;C9JLK0;H7BZU3	Bifunctional purine biosynthesis protein PURH;Phosphoribosylaminoimidazolecarboxamide formyltransferase;IMP cyclohydrolase	ATIC
842	0.8754	1.01086	0.93118	O14807;C9J8Q6;O14807-2	Ras-related protein M-Ras	MRAS
1932	0.8793	-1.04155	0.934238	Q16531;F8WF81;F5GZ34;Q16531-2;F5H775;F5H581;F5H6C5;F5H238;F5GY55	DNA damage-binding protein 1	DDB1
2567	0.8792	-1.01631	0.934238	Q9HD20-2;Q9HD20;H7C3H2	Probable cation-transporting ATPase 13A1	ATP13A1
1978	0.8798	-1.04925	0.934378	Q56VL3;D6RD77;J3KPI9;Q56VL3-2	OCIA domain-containing protein 2	OCIAD2
992	0.8811	-1.0173	0.93469	O75899;H7C2G2;Q93070	Gamma-aminobutyric acid type B receptor subunit 2	GABBR2
913	0.8807	-1.04483	0.93469	O43815-2;O43815	Striatin	STRN
1293	0.8833	-1.0342	0.935638	P20674;H3BNX8;H3BRM5;H3BV69;H3BRI0	Cytochrome c oxidase subunit 5A, mitochondrial	COX5A
103	0.8828	-1.01313	0.935638	B3KXX3;I3L4N6;Q9UP95-5;Q9UP95-2;Q9UP95-6;Q9UHW9-6;Q9UP95;Q9UP95-7;Q9UHW9-5;Q9UHW9-2;Q9UHW9-3;Q9UHW9-4;Q9UHW9;Q9UP95-4;H0YMQ9;H0YKQ8;Q9UP95-3	Solute carrier family 12 member 4;Solute carrier family 12 member 6	SLC12A6
1465	0.8831	-1.02401	0.935638	P45880;P45880-2;P45880-1;Q5JSD2;Q5JSD1;A2A3S1	Voltage-dependent anion-selective channel protein 2	VDAC2
1349	0.8844	-1.02471	0.936334	P26640;P26640-2;A2ABF4;H0Y426	Valine--tRNA ligase	VARS
1930	0.8869	1.02219	0.937427	Q16352	Alpha-internexin	INA
2342	0.8863	-1.01018	0.937427	Q96CW1-2;Q96CW1;E9PFW3;C9JJ47;C9JGT8;C9JJD3;C9JTK4;C9JPV8;H7C4C3	AP-2 complex subunit mu	AP2M1
21	0.8865	-1.03106	0.937427	P04156-2;A2A2V1;P04156;X6RKS3	Major prion protein	PRNP
1122	0.8892	-1.03327	0.937929	P05141	ADP/ATP translocase 2;ADP/ATP translocase 2, N-terminally processed	SLC25A5
881	0.8884	-1.04315	0.937929	O43175;Q5SZU1	D-3-phosphoglycerate dehydrogenase	PHGDH
2668	0.888	1.02942	0.937929	Q9P286	Serine/threonine-protein kinase PAK 7	PAK7
107	0.889	1.02658	0.937929	Q6PHR2-3;Q6PHR2;B4DFT0;Q6PHR2-2;H3BPN6;H3BT78	Serine/threonine-protein kinase ULK3	ULK3
811	0.892	-1.01038	0.939981	O00408-2;O00408-4;O00408-3;O00408;E9PEF1;O00408-6;O00408-5;H0YFL1;H0YG13;H7C009;F5GXX2;F5H5P8;F5H3Z7;F5H130	cGMP-dependent 3,5-cyclic phosphodiesterase	PDE2A
92	0.892	1.03139	0.939981	P26378-4;P26378-2;P26378-5;B1APY9;P26378;P26378-3;B1APY8;Q12926;B1AM49;Q12926-2;B1AM48;C9JB16	ELAV-like protein 4;ELAV-like protein 2	ELAVL4
1108	0.8943	-1.01987	0.941874	P04181;P04181-2	Ornithine aminotransferase, mitochondrial;Ornithine aminotransferase, hepatic form;Ornithine aminotransferase, renal form	OAT
622	0.8969	1.01275	0.943233	P20340-4;H0YGL6;P20340-2;P20340;H7BYW1;C9JU14;J3KR73;Q9NRW1-2;Q9NRW1;F5H3K7;P20340-3	Ras-related protein Rab-6A;Ras-related protein Rab-6B	RAB6A
1319	0.897	1.0234	0.943233	P23246;P23246-2;H0Y9K7	Splicing factor, proline- and glutamine-rich	SFPQ
705	0.8992	-1.14052	0.944617	I6L894;D6RHE1;E9PCH6;H0Y931;H0Y8Y2;Q01484-7;H0YAG3;D6RIY9		ANK2
762	0.8991	1.03098	0.944617	K7EKD1		GFAP
2210	0.9006	1.01686	0.944691	Q8N5K1;I3L1N9;D6RCF4	CDGSH iron-sulfur domain-containing protein 2	CISD2
1251	0.9012	-1.01936	0.944691	P15531;P15531-2;E7ERL0;E5RHP0;C9K028	Nucleoside diphosphate kinase A	NME1
2610	0.9005	1.00771	0.944691	Q9NTJ5;E9PGZ4;Q9NTJ5-2;C9JV50;F8WDN7;F8WD07;F8WCQ2	Phosphatidylinositide phosphatase SAC1	SACM1L
1792	0.9015	1.01135	0.944691	Q13045-2;Q13045-3;Q13045;J3KS54;J3QQQ2;K7EP37;K7EP27	Protein flightless-1 homolog	FLII
1818	0.9016	1.01321	0.944691	Q13509;Q13509-2;G3V2A3;G3V5W4;G3V2R8;G3V3R4;G3V2N6;G3V542;G3V3J6;G3V3W7	Tubulin beta-3 chain	TUBB3
1872	0.9024	1.03794	0.945088	Q14764;H3BRL2;H3BQK6	Major vault protein	MVP
510	0.9039	-1.01963	0.946161	F8VUW8;P54284-5;P54284-2;F8VNV8;P54284-3;P54284-4;P54284;F8VU10	Voltage-dependent L-type calcium channel subunit beta-3	CACNB3
3	0.9049	1.01537	0.946638	P11532-4;E9PDN5;P11532;A0A075B6G3;E7EQS5;F8VX32;E7ESB2;H0Y304;P11532-3;P11532-2;F5GZY3;E7EQR9;P11532-8;P11532-7;P11532-5;P11532-6;P11532-10;P11532-9;H0Y3E8	Dystrophin	DMD
179	0.9055	-1.03122	0.946778	C9J2I0;P52594-2;B8ZZY2;P52594-3;P52594;P52594-4	Arf-GAP domain and FG repeat-containing protein 1	AGFG1
157	0.9063	-1.01203	0.94715	M0R3F1;Q9BUJ2-3;Q9BUJ2-4;B7Z4B8;Q9BUJ2-2;Q9BUJ2;M0QYZ0	Heterogeneous nuclear ribonucleoprotein U-like protein 1	HNRNPUL1
1931	0.9116	1.02217	0.950601	Q16401-2;Q16401;F2Z3J2;Q4VXH0	26S proteasome non-ATPase regulatory subunit 5	PSMD5
979	0.9119	1.00784	0.950601	O75521-2;O75521;F8WAW4;F8W6J1;F1LLU7;C9JB63	Enoyl-CoA delta isomerase 2, mitochondrial	ECI2
535	0.9101	1.01201	0.950601	F8W9S7;Q14C86-3;Q14C86-4;Q14C86-5;Q14C86-2;Q14C86;Q14C86-6;B0QZ65;B4DGD8;C9IZ08;H0Y4E7;H0Y7I9	GTPase-activating protein and VPS9 domain-containing protein 1	GAPVD1
60	0.9112	-1.01604	0.950601	A8MVW0;K7EMG4	Protein FAM171A2	FAM171A2
491	0.9108	1.02116	0.950601	F5H442;Q99816;Q99816-2;J3QRU6;J3QKS4	Tumor susceptibility gene 101 protein	TSG101
2193	0.9135	-1.01097	0.951738	Q8N145-2;Q8N145;H0YAP4	Leucine-rich repeat LGI family member 3	LGI3
1039	0.914	-1.0122	0.951839	O95219;O95219-2;F8W9T3	Sorting nexin-4	SNX4
877	0.9145	-1.04396	0.951841	O15498;O15498-2	Synaptobrevin homolog YKT6	YKT6
2571	0.9173	1.01502	0.95273	Q9NP80-3;Q9NP80-2;Q9NP80	Calcium-independent phospholipase A2-gamma	PNPLA8
2384	0.9172	1.01257	0.95273	Q96ME1-4;Q96ME1-3;Q96ME1-2;F5H4Z4;Q96ME1;H0Y6I6	F-box/LRR-repeat protein 18	FBXL18
2199	0.9177	1.00991	0.95273	Q8N2K0;Q8N2K0-2;Q8N2K0-3;I3L294;Q5T712;I3L440;I3L380;I3L1V0	Monoacylglycerol lipase ABHD12	ABHD12
327	0.9173	1.06357	0.95273	Q9ULB1;F8WB18;Q9ULB1-2;F5GYC7;E7ERL8;Q9ULB1-3;E7ETA5;H0YJL2;P58400	Neurexin-1	NRXN1
377	0.9171	1.01361	0.95273	Q7Z7A4-5;E9PD56;Q7Z7A4-7;H7BYG4;Q7Z7A4-2;Q7Z7A4-6;Q7Z7A4-4;Q7Z7A4;H7C4V0;Q7Z7A4-3	PX domain-containing protein kinase-like protein	PXK
866	0.9195	1.00743	0.953591	O15144;C9JTV5;G5E9J0;H7C3F9;G5E9S7	Actin-related protein 2/3 complex subunit 2	ARPC2
1510	0.9193	-1.01363	0.953591	P49758-6;P49758-11;P49758-7;P49758-10;P49758-9;P49758-16;P49758-5;P49758-8;P49758;P49758-13;P49758-14;P49758-15;P49758-2;P49758-3;B7Z7N5;P49758-12	Regulator of G-protein signaling 6	RGS6
1636	0.9212	-1.00957	0.954618	P62195-2;P62195;J3QQM1;J3KRP2;J3QSA9;J3QLH6;J3QRR3;J3QRW1;J3QSE0;Q8NB90-3;Q8NB90-2;Q8NB90	26S protease regulatory subunit 8	PSMC5
937	0.9214	1.02893	0.954618	O60749-2;O60749;D6RC15	Sorting nexin-2	SNX2
1569	0.9226	-1.01365	0.954906	P54646	5-AMP-activated protein kinase catalytic subunit alpha-2	PRKAA2
2022	0.9223	1.09171	0.954906	Q5TGL8	PX domain-containing protein 1	PXDC1
893	0.9238	-1.0164	0.955451	O43427-2;O43427;E9PSD3;H0YCE7;E9PJW6	Acidic fibroblast growth factor intracellular-binding protein	FIBP
1555	0.9241	-1.01427	0.955451	P53597;H7C233	Succinyl-CoA ligase [ADP/GDP-forming] subunit alpha, mitochondrial	SUCLG1
2601	0.9268	1.01145	0.957191	Q9NRZ5	1-acyl-sn-glycerol-3-phosphate acyltransferase delta	AGPAT4
1882	0.9268	-1.01486	0.957191	Q15008;Q15008-4;Q15008-3;Q15008-2;C9J0E9;C9J7B7;H7C531	26S proteasome non-ATPase regulatory subunit 6	PSMD6
1657	0.9276	-1.01567	0.957191	P62829;J3KTJ3;C9JD32;J3KT29;J3QQT9;B9ZVP7	60S ribosomal protein L23	RPL23
2557	0.9275	1.00962	0.957191	Q9HB90;Q9NQL2;Q9NQL2-2	Ras-related GTP-binding protein C;Ras-related GTP-binding protein D	RRAGC
2750	0.9307	-1.02792	0.95781	Q9UNS2;J3QKR0;C9JLV5;H7C3P9;Q9UNS2-2;J3QL22;J3QS85;J3KTQ1;K7ES36	COP9 signalosome complex subunit 3	COPS3
994	0.9291	1.01248	0.95781	O75935-3;O75935;X6RA56;X6RCK5;X6RLR1;O75935-2	Dynactin subunit 3	DCTN3
2255	0.931	1.00671	0.95781	Q8TCS8;F8WBI3;H7BXF6	Polyribonucleotide nucleotidyltransferase 1, mitochondrial	PNPT1
2273	0.9299	1.01507	0.95781	Q8WVM8;J3KNG4;Q8WVM8-2;Q8WVM8-3;G3V4I1;G3V5F3;G3V2M8;G3V3K9;G3V363;H0YJS6	Sec1 family domain-containing protein 1	SCFD1
427	0.9303	-1.01269	0.95781	Q5H9R7-3;Q5H9R7-4;H7BXH2;E9PKF6;Q5H9R7-6;Q5H9R7-2;Q5H9R7;Q5H9R7-5;E9PK08;E9PQP7;E9PNN8;H0YEN2	Serine/threonine-protein phosphatase 6 regulatory subunit 3	PPP6R3
631	0.9337	-1.02469	0.95922	H0YN11;Q6ZNW5	GDP-D-glucose phosphorylase 1	GDPGP1
677	0.9341	1.04242	0.95922	H7C0R3;P47897-2;P47897	Glutamine--tRNA ligase	QARS
1745	0.9344	1.02205	0.95922	Q05469-2;Q05469;M0QXM5;M0R2G1;M0QYP8;M0QXB1;M0QY29	Hormone-sensitive lipase	LIPE
1407	0.9352	-1.00688	0.95922	P35579;P35579-2;Q5BKV1;B1AH99;REV__S4R3H4;REV__E7EQT4;REV__Q9UKV3-5;REV__Q9UKV3	Myosin-9	MYH9
2357	0.9352	-1.01479	0.95922	Q96FQ6	Protein S100-A16	S100A16
2816	0.9352	1.00709	0.95922	Q9Y3I0	tRNA-splicing ligase RtcB homolog	C22orf28
1245	0.9359	1.01481	0.959407	P14867;D6RCS5;D6RAA9;E5RJS3;E5RHL6;E5RK60;D6RBL7;D6RB77;D6RBK9;P31644	Gamma-aminobutyric acid receptor subunit alpha-1	GABRA1
1395	0.9367	1.01823	0.959765	P31947-2;P31947	14-3-3 protein sigma	SFN
1308	0.9392	-1.01195	0.961035	P21964-2;P21964;E7EMS6;E7EUU8;F8WBW9;H7BZ45	Catechol O-methyltransferase	COMT
1234	0.9386	1.00623	0.961035	P13807-2;P13807	Glycogen [starch] synthase, muscle	GYS1
2494	0.9394	-1.01137	0.961035	Q9C0E8-2;Q9C0E8;Q9C0E8-4;Q9C0E8-3;C9JM95;C9JL94	Protein lunapark	LNP
1309	0.9401	-1.0253	0.961318	P21980;P21980-2;A2A2A0;A2A299;P21980-3	Protein-glutamine gamma-glutamyltransferase 2	TGM2
1600	0.941	1.01839	0.961762	P60228;E5RIT4;H0YBR5;E5RGA2;H0YAW4	Eukaryotic translation initiation factor 3 subunit E	EIF3E
2568	0.9416	-1.02995	0.961887	Q9HD26-3;Q9HD26;Q9HD26-2;F5H1Y4	Golgi-associated PDZ and coiled-coil motif-containing protein	GOPC
1155	0.9435	-1.0069	0.962857	P08237;P08237-3;P08237-2;F8VNX2;F8VZQ1;F8VX13;F8VSL1;F8VP00;F8VW30;F8VZI0;F8W1J8;F8VSF7;F8VUB8;F8VYK8;F8VTQ3;F8VVE3;H0YHB8	6-phosphofructokinase, muscle type	PFKM
1246	0.944	-1.00785	0.962857	P14868;P14868-2;H7BZ35;C9J7S3;C9JLC1;C9JQM9;H7C278	Aspartate--tRNA ligase, cytoplasmic	DARS
2226	0.9439	1.00708	0.962857	Q8NBX0	Saccharopine dehydrogenase-like oxidoreductase	SCCPDH
2679	0.9448	1.01037	0.963181	Q9UBS5-5;Q9UBS5-4;Q9UBS5;Q9UBS5-2;Q9UBS5-3;C9J342;F8WAV2;C9JZG6;F8WDC0	Gamma-aminobutyric acid type B receptor subunit 1	GABBR1
643	0.9491	-1.00905	0.966717	H3BND3;O43809;H3BV41	Cleavage and polyadenylation specificity factor subunit 5	NUDT21
864	0.9492	1.0084	0.966717	O15111	Inhibitor of nuclear factor kappa-B kinase subunit alpha	CHUK
1539	0.9512	-1.02129	0.968312	P51674-3;P51674-2;P51674;D6R9D2	Neuronal membrane glycoprotein M6-a	GPM6A
1949	0.9554	-1.01582	0.971697	Q16880;D6RFW2	2-hydroxyacylsphingosine 1-beta-galactosyltransferase	UGT8
[truncated: 35 more rows]
