# Supplementary material for: Proteomic analysis of the postsynaptic density implicates synaptic function and energy pathways in bipolar disorder
Source: Transl Psychiatry. 2016 Nov 29;6(11):e959–. doi: 10.1038/tp.2016.224 (PMC5290351; doi:10.1038/tp.2016.224)
Supplement: Supplementary Table 3 [file tp2016224x5.xls]

## Sheet: Sheet1
Supplementary Table 3.
bipolar disorder		schizophrenia
MARC2		SEPT7	#
SEPT2		SEPT9	#
SEPT3		ABI2
SEPT5		ABR	#
SEPT7		ACAA1	#
SEPT8		ACAT1
SEPT9		ACSL3
SEPT11		ACTR2
AAK1		ADRBK1
ABCD3		AMPH	#
ABR		ANXA5	#
ACAA1		ANXA7	#
ACAD9		AP1B1
ACADVL		AP2B1	#
ACLY		AP2M1
ACOT13		ARF5
ACOT9		ARF6	#
ACSL6		ARFGAP1	#
ACTN1		ATP6V0A1	#
ACTN2		ATP6V1G2
ACTN4		ATP8A1
ACTR10		BAIAP	#
ACTR1A		C1orf167
ADAM22		CALM	#
ADCY5		CAMK2B	#
AFG3L2		CAMK2D
AGAP2		CAMK2G	#
AGK		CAMKV
AGTPBP1		CAP2	#
AIP		CCDC	#
AK1		CCNYL2
AKR1C1		CCT	#
ALDH3A2		CCT6A
ALDH6A1		CDK5	#
AMPH		CDS2	#
ANK2		CHCHD3
ANK3		CMPK1
ANKFY1		CNTN1	#
ANKS1B		COMT
ANXA11		CTNND2	#
ANXA5		CYFIP2
ANXA6		DARS	#
ANXA7		DCTN2	#
AP2A2		DDX3X	#
APBB1		DNM1	#
APC		DSTN	#
ARF6		DYNC1H1	#
ARFGAP1		EEF1A	#
ARFGAP2		EIF4	#
ARHGAP35		EPB	#
ARHGAP5		ESYT2
ARHGEF7		FAM171A1	#
ARL6IP5		FARSA	#
ARMC10		FHL1	#
ASNA1		FLOT2	#
ATAD1		GAP43	#
ATAT1		GJA1	#
ATG9A		GNAS
ATP1A1		GRIA2	#
ATP1A2		H3F3B
ATP1A3		H3F3B
ATP1B1		HEPACAM
ATP1B2		HIST1H1E
ATP2A2		HK1
ATP2B1		HNRNPA3
ATP2B2		HNRNPC
ATP2B4		HNRNPK
ATP5A1		HNRNPU
ATP5B		HPCA
ATP5C1		HSD17B4
ATP5D		HSPA5	#
ATP5E		HSPA6
ATP5F1		HSPA8	#
ATP5H		HSPB1
ATP5I		IARS
ATP5J2		IDH2	#
ATP5L		IMMT
ATP5O		INA
ATP6AP1		INPP4A
ATP6V1A		KIAA0528
ATP6V1E1		LIN7A	#
ATP6V1H		LOC646048
ATP9A		LONP1
BAIAP		LRPPRC	#
BCAN		MAP2	#
BCKDK		MAPK3
BCR		MAPRE2	#
BDH1		MAPRE3	#
BRAF		METTL7A
BSCL2		MTCH2
BSN		MT-CO2
C1QBP		MTHFD1	#
C2CD2		MYH11
C2orf47		MYL6
C9orf172		MYO5A	#
CA4		NAPA
CALM		NCKIPSD
CAMK2A		NDUFA9	#
CAMK2B		NDUFS5	#
CAMK2G		NEFL
CAMK4		NIPSNAP1	#
CAMKK1		OGDH	#
CAMKK2		PFKL	#
CAND1		PFN2	#
CANX		PHYHIP
CAP1		PIP4K2A
CAP2		PLP1	#
CAPG		PRDX1	#
CAPZA2		PRDX2
CAPZB		PRPS1
CASK		RAB11FIP5	#
CASKIN1		RAB3A	#
CCDC		RAB3B
CCT		RAP1A
CD59		RASGRF2	#
CDC42		RPH3A	#
CDH10		RPL19
CDH2		RPL30	#
CDK18		RPLP1	#
CDK5RAP3		RPLP2
CDS2		S100A6
CEP170		SAMM50
CEP170B		SEC22B	#
CHP1		SHANK3	#
CISD1		SLC12A5
CKAP5		SLC1A2	#
CKB		SLC25A11	#
CLASP2		SLC25A3	#
CLIP2		SPTBN1	#
CLTB		SRP14	#
CLTC		SRPRB
CLU		SSBP1	#
CLVS2		STK39	#
CMPK1		SYN1	#
CNP		SYNPO	#
CNTN1		SYT1	#
CNTN2		TUBA4A	#
CNTNAP1		TUBB8
COX7A2		UNC13A	#
CPNE1		USP5	#
CPT1A		VAPB
CRIP2		VDAC1	#
CRYAB		VDAC2
CS
CSDE1
CSNK1D
CSNK2A1
CTNNB1
CTNND1
CTNND2
CUL2
CYC1
CYCS
DARS2
DBN1
DCLK1
DCLK2
DCTN2
DCTN4
DCXR
DDX17
DDX3X
DECR1
DIAPH1
DIP2B
DLAT
DLD
DLG3
DLGAP1
DLGAP2
DLST
DMTN
DMWD
DNAJB1
DNAJB2
DNAJB4
DNAJC19
DNM1
DNM1
DNM1L
DNM3
DOCK3
DPYSL4
DRG2
DSTN
DTNA
DYNC1LI2
DYNLL2
DYNLRB1
ECH1
EEF1A
EEF2
EFTUD2
EHD3
EIF2B3
EIF2S3
EIF3A
EIF3C
EIF4
EMD
EPB
EPB41L3
EPRS
EPS15L1
ERGIC1
ERLIN2
ETF1
EXOC7
EXOG
FAM127A
FAM162A
FAM171B
FARSA
FBXO41
FHL1
FKBP3
FLOT1
FLOT2
FXR2
FYN
G6PD
GABARAPL2
GAD1
GAP43
GCA
GIT1
GJA1
GLUD1
GLUL
GNAQ
GNB1
GNL1
GOT2
GPD2
GPI
GPM6B
GPX4
GRIA4
GSK3A
GSTM3
GTPBP1
HADH
HADHA
HADHB
HAGH
HAPLN1
HAPLN2
HAPLN4
HBB
HBS1L
HCN4
HNRNPA2B1
HNRNPR
HSD17B4
HSP90B1
HSPA12A
HSPA4L
HSPA5
HSPA8
HSPA9
HSPB1
HSPD1
HSPE1
HYOU1
ICAM5
IDH2
IDH3B
IDH3G
IGBP1
IGHG3
IGLC3
IGSF21
IGSF8
ILVBL
IMPDH2
IQSEC1
ITM2B
ITPR1
ITSN1
KALRN
KARS
KCNA2
KCNAB2
KCNMA1
KCTD12
KIAA1045
KIAA1217
KIF1A
KIF21A
KRT1
KRT9
LACTB
LAMB2
LANCL1
LANCL2
LARS
LETM1
LGI1
LIN7A
LINGO1
LLGL1
LRPPRC
LRRC57
LRRC8A
MAOA
MAP1B
MAP1LC3B
MAP2
MAP2K2
MAP2K4
MAP6
MAPK10
MAPRE2
MAPRE3
MAPT
MAPT
MARK2
MBP
MBP
MCCC1
MCCC2
MDH2
MICU3
MOG
MPP2
MPP6
MPRIP
MRPS22
MRPS23
MTHFD1
MTMR10
MT-ND4
MT-ND5
MTOR
MYO6
NAMPT
NAPG
NCAM2
NCAN
NCL
NCLN
NDUFA10
NDUFA12
NDUFA13
NDUFA2
NDUFA5
NDUFA6
NDUFA7
NDUFA8
NDUFA9
NDUFB1
NDUFB10
NDUFB11
NDUFB3
NDUFB4
NDUFB5
NDUFB7
NDUFB8
NDUFB9
NDUFC2
NDUFS1
NDUFS2
NDUFS3
NDUFS4
NDUFS5
NDUFS6
NDUFS7
NDUFS8
NDUFV1
NDUFV2
NECAB2
NFS1
NIPSNAP1
NME2
NNT
NPM1
NQO1
NSF
NTRK2
NTRK3
NUDT4
OGDH
OGDHL
OMG
OPA3
OPALIN
OPTN
OSTF1
OTUB1
OXSR1
P4HB
PACS1
PACSIN1
PAFAH1B3
PALM
PALM2
PCBP1
PCMT1
PCSK1N
PDCD6
PDE1B
PDHA1
PDHB
PDHX
PDIA6
PDK2
PDK3
PDPK1
PDXK
PFKFB2
PFKL
PFN2
PGAM5
PGK1
PHACTR1
PHB
PICK1
PIN1
PITPNM1
PKM
PLCB1
PLCD3
PLCH1
PLD3
PLP1
PLXNA4
PMP2
PMVK
PPFIA2
PPFIA3
PPIA
PPIB
PPOX
PPP1CB
PPP1CC
PPP2CA
PPP2R5D
PPP3CA
PPP3R1
PRDX1
PRDX3
PRKACB
PRKAR1A
PRKAR2B
PRKCB
PRMT5
PSAP
PSD3
PTGES2
PTK2B
PTPLAD1
PTPRZ1
RAB11FIP5
RAB33B
RAB35
RAB3A
RAB5C
RALA
RAP1GAP
RASAL1
RASGRF2
RCN2
RHOA
RHOB
RHOG
RIMS1
RIN1
RPH3A
RPL12
RPL13A
RPL15
RPL17
RPL18
RPL23A
RPL26
RPL3
RPL30
RPL38
RPL5
RPL6
RPL7
RPL8
RPL9
RPN1
RPN2
RPS10
RPS13
RPS18
RPS2
RPS23
RPS25
RPS5
RUFY2
RUFY3
RYR2
S100B
SAR1A
SCAI
SCN2A
SDHA
SEC22B
SEC31A
SET
SF3B1
SFXN1
SFXN3
SGSM1
SH3GL2
SH3GL3
SHANK1
SHANK2
SHANK3
SHC3
SLC17A7
SLC1A2
SLC1A3
SLC1A4
SLC25A1
SLC25A11
SLC25A12
SLC25A13
SLC25A22
SLC25A23
SLC25A27
SLC25A3
SLC25A4
SLC25A6
SLC27A1
SLC30A9
SLC3A2
SLC4A1
SLC4A10
SLC4A4
SLC8A2
SMAP1
SMAP2
SNAP91
SNPH
SNRNP200
SNRPD3
SNRPN
SNTA1
SNX6
SPG20
SPTBN1
SPTBN2
SPTBN4
SRC
SRCIN1
SRI
SRP14
SSBP1
STIM1
STK32C
STK39
STOML2
STRAP
STT3B
STX1B
SUB1
SV2A
SYN1
SYNGR1
SYNJ1
SYNPO
SYP
TAGLN3
TBK1
TCEB1
TCEB2
TGFBRAP1
THY1
TIMM50
TKT
TLN2
TNPO2
TNR
TOMM70A
TPI1
TPM1
TPM3
TPPP3
TRIM3
TRIM36
TTLL12
TUBB2A
TUBB4B
TUSC2
UBB
UCHL5
UGP2
UNC13A
UQCR10
UQCRC2
UQCRFS1
UQCRH
UQCRQ
USP10
USP11
USP14
USP5
VAC14
VAMP2
VCAN
VCPIP1
VDAC1
VPS11
VPS13C
VPS13D
VPS16
VPS26B
VPS35
VPS39
VPS4A
WASF1
WDR11
WDR13
WDR47
WNK2
YARS
