# Supplementary material for: Proteomic analysis of the postsynaptic density implicates synaptic function and energy pathways in bipolar disorder
Source: Transl Psychiatry. 2016 Nov 29;6(11):e959–. doi: 10.1038/tp.2016.224 (PMC5290351; doi:10.1038/tp.2016.224)
Supplement: Supplementary Table 7 [file tp2016224x9.xls]

## Sheet: Sheet1
Supplementary Table 7.
significant in RNAseq dataset	significant in bipolar disorder	fold change BPD	p-value BPD
ABR	*	-1.38	<0.05
ADCY1
AGAP2	*	-1.4	<0.05
CACNA1E
CACNB1
CACNG3
CAMK4	*	-1.5	<0.05
CAMKV
DAGLA
DLGAP3
DLGAP4
EPHA4
FBXO41	*	-1.4	<0.05
GABRB3
GSK3A	*	-1.5	<0.05
HTT
KALRN	*	-1.55	FDR+
KIAA1549
LINGO1	*	1.36	FDR+
LRFN2
MAST3
NOVA2
PIP4K2B
PITPNM2
PITPNM3
PLXNA4	*	1.4	FDR+
PPP2R2C
PTPRN2
RBFOX2
RGS6
SHANK1	*	-1.4	<0.05
SHANK2	*	-1.7	FDR+
SLC8A2	*	1.35	FDR+
SMAP2	*	-1.3	FDR+
SPTBN2	*	1.2	<0.05
STIM1	*	1.56	FDR+
STRAP	*	-1.4	FDR+
SYNGAP1
SYNPO	*	-1.6	<0.05
UNC13A	*	1.36	<0.05
