# Supplementary material for: Proteomic analysis of the postsynaptic density implicates synaptic function and energy pathways in bipolar disorder
Source: Transl Psychiatry. 2016 Nov 29;6(11):e959–. doi: 10.1038/tp.2016.224 (PMC5290351; doi:10.1038/tp.2016.224)
Supplement: Supplementary Table 8 [file tp2016224x10.xls]

## Sheet: Sheet1
Supplementary Table 8.
gene name	identified in BD dataset	identified isoform	significant in BD dataset
ATP5G3		#
VDAC1	#		*
SDHB / UQCRB		#
ATP5H	#		*
MRPL3 / RPML3
COX7B		#
ATPK
DNM1L	#		*
VDAC2
CX7A2
ATP0
VDAC1	#		*
SSBP	#		*
FH	#
ADT1 / SLC25A4	#		*
ATPG / ATP5C1	#		*
NDUFAB1	#	#
SCOT1 / OXCT1	#
UGPA / UGP2	#		*
VATA / ATP6V1A	#	#	*
ATP6V1D	#
SEC61G / SC6IG		#
PRSIO / PSMC6	#	#
PIMT / PCMT1	#		*
FBXO9 / FBX9		#
SST / SMS
GAD1 / GAD67	#		*
ARPC3 / ARC21	#
TBB4B
ARP2 / ACTR2	#
MIF / GLIF / MMIF
ARHG4 / ARHGEF 4		#
FRG1
EIF3K		#
ATX10 / ATXN10 / SCA10	#
B4GAT1
CNTN1	#		*
ENSA
YWHAZ / 14-3-3 Z	#
NMNA2
argBPIB
FKBP	#		*
AATC / GOT1
