# Supplementary material for: Proteomic analysis of the postsynaptic density implicates synaptic function and energy pathways in bipolar disorder
Source: Transl Psychiatry. 2016 Nov 29;6(11):e959–. doi: 10.1038/tp.2016.224 (PMC5290351; doi:10.1038/tp.2016.224)
Supplement: Supplementary Table 9 [file tp2016224x11.xls]

## Sheet: Result lognormal
Supplementary Table 9.
Gene_names	Protein_names	Protein_ID	P-value_BPD_versus_CTRL	Fold_Change	FDR	Haloperidol	Lithium (cortex, Parthasarathy)	Lithium (hippocampus, Nanavati et al. 2011)	Valproate (cortex, Parthasarathy)	Valproate (hippocampus, Nanavati et al. 2011)
ATP1A3	Sodium/potassium-transporting ATPase subunit alpha-3	P13637	<.0001	4.04672	4.77669e-07
SV2A	Synaptic vesicle glycoprotein 2A	Q7L0J3	<.0001	4.41843	4.77669e-07
ATP1A1	Sodium/potassium-transporting ATPase subunit alpha-1	P05023	<.0001	3.59633	5.05701e-06
ATP1B1	Sodium/potassium-transporting ATPase subunit beta-1	P05026	<.0001	3.66055	6.67294e-06
KCNA2	Potassium voltage-gated channel subfamily A member 2	P16389	<.0001	2.95558	7.78554e-06
LETM1	LETM1 and EF-hand domain-containing protein 1, mitochondrial	O95202	<.0001	5.77595	3.42467e-05
TPPP3	Tubulin polymerization-promoting protein family member 3	Q9BW30	<.0001	-6.79177	0.000121719
ANXA7	Annexin A7	P20073	<.0001	-18.1392	0.000131017
GOT2	Aspartate aminotransferase, mitochondrial	P00505	<.0001	-13.6474	0.000131017
SLC17A7	Vesicular glutamate transporter 1	Q9P2U7	<.0001	1.9588	0.000131017
SLC1A2	Excitatory amino acid transporter 2	P43004	<.0001	2.71781	0.000138925
HAGH	Hydroxyacylglutathione hydrolase, mitochondrial	H3BPK3	<.0001	-2.75041	0.000138925
KIAA1045	Protein KIAA1045	Q9UPV7	<.0001	-1.63703	0.000138925
ATP5C1	ATP synthase subunit gamma, mitochondrial	P36542	<.0001	2.81652	0.00013966
ATP5J2	ATP synthase subunit f, mitochondrial	P56134	<.0001	3.2333	0.000165936
RPN2	Dolichyl-diphosphooligosaccharide--protein glycosyltransferase subunit 2	P04844	<.0001	1.61822	0.000173181
UQCR10	Cytochrome b-c1 complex subunit 9	Q9UDW1	<.0001	4.7754	0.000200527
ANXA5	Annexin A5;Annexin	P08758	<.0001	-53.9904	0.000205434
ICAM5	Intercellular adhesion molecule 5	Q9UMF0	<.0001	3.54036	0.000205434
SRI	Sorcin	P30626	<.0001	-8.34895	0.000232756
STRAP	Serine-threonine kinase receptor-associated protein	Q9Y3F4	<.0001	-1.43418	0.000259893
OPA3	Optic atrophy 3 protein	Q9H6K4	<.0001	1.71247	0.000273365
ATP5O	ATP synthase subunit O, mitochondrial	P48047	<.0001	2.06826	0.000314096
CEP170B	Centrosomal protein of 170 kDa protein B	Q9Y4F5	<.0001	-1.76934	0.000314096
PKM	Pyruvate kinase PKM;Pyruvate kinase	P14618-2	<.0001	-2.85086	0.000314096
PTPLAD1	Very-long-chain (3R)-3-hydroxyacyl-[acyl-carrier protein] dehydratase 3	Q9P035	<.0001	1.37584	0.000316323
BCAN	Brevican core protein	Q96GW7	<.0001	1.89162	0.000374689
HAPLN1	Hyaluronan and proteoglycan link protein 1	P10915	<.0001	2.34708	0.000388549
SFXN1	Sideroflexin-1	Q9H9B4	<.0001	2.95208	0.000403634
RPL7	60S ribosomal protein L7	P18124	<.0001	1.53293	0.000444213
CAPZA2	F-actin-capping protein subunit alpha-2	P47755	<.0001	1.54179	0.000444213
ACAD9	Acyl-CoA dehydrogenase family member 9, mitochondrial	Q9H845	<.0001	1.68961	0.000451721
ATP5H	ATP synthase subunit d, mitochondrial	O75947	<.0001	2.14122	0.000451721
GPI	Glucose-6-phosphate isomerase	P06744	<.0001	-13.0179	0.00058028
SLC4A10	Sodium-driven chloride bicarbonate exchanger	E7EW28	<.0001	1.57271	0.000594664
TNR	Tenascin-R	Q92752	<.0001	1.84612	0.000762874
VPS13C	Vacuolar protein sorting-associated protein 13C	Q709C8	<.0001	2.00689	0.000786966
PSAP	Proactivator polypeptide;Saposin-A;Saposin-B-Val;Saposin-B;Saposin-C;Saposin-D	P07602	<.0001	-1.74084	0.000797135
ATP2B2	Plasma membrane calcium-transporting ATPase 2	Q01814	<.0001	2.77382	0.000970749
RPN1	Dolichyl-diphosphooligosaccharide--protein glycosyltransferase subunit 1	P04843	<.0001	1.5335	0.00108005
SYN1	Synapsin-1	P17600	<.0001	-1.77961	0.00120442
ITPR1	Inositol 1,4,5-trisphosphate receptor type 1	Q14643	<.0001	1.36327	0.00125658
PTPRZ1	Receptor-type tyrosine-protein phosphatase zeta	P23471	<.0001	2.04051	0.00125658
TKT	Transketolase	P29401	<.0001	-4.81113	0.00125658
DECR1	2,4-dienoyl-CoA reductase, mitochondrial	Q16698	<.0001	1.50276	0.00128859
ACTN1	Alpha-actinin-1	P12814	<.0001	1.59271	0.00128859
CYC1	Cytochrome c1, heme protein, mitochondrial	P08574	<.0001	2.34096	0.00134658
PDIA6	Protein disulfide-isomerase A6	Q15084	<.0001	2.47796	0.00134658
ANXA11	Annexin A11	P50995	<.0001	-2.28975	0.00138931
EPB41L1	Band 4.1-like protein 1	Q9H4G0	<.0001	-1.53943	0.00140108
SLC3A2	4F2 cell-surface antigen heavy chain	P08195	<.0001	1.74123	0.00161092
ATP1A2	Sodium/potassium-transporting ATPase subunit alpha-2	P50993	<.0001	2.731	0.00165923
CDS2	Phosphatidate cytidylyltransferase 2	O95674	<.0001	2.74371	0.00222238
SLC1A3	Excitatory amino acid transporter 1	P43003	<.0001	2.74758	0.00268024
RHOA	Rho-related GTP-binding protein RhoC;Transforming protein RhoA	P08134	<.0001	1.55688	0.00268024
AP180	Clathrin coat assembly protein AP180	O60641	<.0001	1.67775	0.002681				*(-1.3)
EPS15L1	Epidermal growth factor receptor substrate 15-like 1	Q9UBC2	<.0001	-1.37412	0.002681
PDCD6	Programmed cell death protein 6	O75340	<.0001	-1.66628	0.002681
VCAN	Versican core protein	P13611	<.0001	2.373	0.002681
PSD3	PH and SEC7 domain-containing protein 3	B4DKF8	<.0001	-1.43578	0.00273934					*(1.4)
RUFY3	Protein RUFY3	Q7L099	<.0001	-1.35883	0.00286823					*(1.2)
SEPT5	Septin-5	Q99719	0.0001	1.48358	0.00347596
GLUD1	Glutamate dehydrogenase 1, mitochondrial;Glutamate dehydrogenase 2, mitochondrial	P00367	0.0001	1.52031	0.00354131
ATP2A2	Sarcoplasmic/endoplasmic reticulum calcium ATPase 2	P16615	0.0001	1.82495	0.00354131
TGFBRAP1	Transforming growth factor-beta receptor-associated protein 1	Q8WUH2	0.0001	-1.407	0.00354131
BSCL2	Seipin	Q96G97	0.0001	1.64186	0.00355223
AGK	Acylglycerol kinase, mitochondrial	Q53H12	0.0001	1.50318	0.00402246
CLASP2	CLIP-associating protein 2	E7ERI8	0.0001	-1.46383	0.00402246
OMG	Oligodendrocyte-myelin glycoprotein	P23515	0.0001	3.19623	0.00402246
HADHA	Trifunctional enzyme subunit alpha, mitochondrial;Long-chain enoyl-CoA hydratase;Long chain 3-hydroxyacyl-CoA dehydrogenase	P40939	0.0001	1.61769	0.00420912
STIM1	Stromal interaction molecule 1	Q13586	0.0002	1.56753	0.00435716
RPL6	60S ribosomal protein L6	Q02878	0.0002	1.44348	0.00437409
UQCRC2	Cytochrome b-c1 complex subunit 2, mitochondrial	P22695	0.0002	2.40233	0.00437409
NCAN	Neurocan core protein	O14594	0.0002	1.80086	0.00442911
TPM3	Tropomyosin alpha-3 chain	P06753	0.0002	2.01286	0.00442911
SEPT7	Septin-7	Q16181	0.0002	1.80271	0.00451399
SFXN3	Sideroflexin-3	Q9BWM7	0.0002	1.68975	0.00466503
PRDX3	Thioredoxin-dependent peroxide reductase, mitochondrial	P30048	0.0002	2.61749	0.00485588
FAM162A	Protein FAM162A	F8W7Q4	0.0002	-2.1545	0.00527565	* (-3.19)
SEPT9	Septin-9	Q9UHD8	0.0002	1.55223	0.00581429
PPP3CA	Serine/threonine-protein phosphatase 2B catalytic subunit alpha isoform;Serine/threonine-protein phosphatase	Q08209	0.0002	1.9261	0.00581429
CTNNB1	Catenin beta-1	P35222	0.0002	-1.33937	0.00586646
ARL6IP5	PRA1 family protein 3	O75915	0.0002	-1.64047	0.00586646
CSNK2A1	Casein kinase II subunit alpha;Casein kinase II subunit alpha 3	P68400	0.0003	1.54717	0.00620519
HSPA8	Heat shock cognate 71 kDa protein	P11142	0.0003	-1.24564	0.00620519
IGSF8	Immunoglobulin superfamily member 8	Q969P0	0.0003	1.44084	0.00620519			*(2.4)
ACTN2	Alpha-actinin-2	P35609	0.0003	1.39773	0.00622161
NDUFA12	NADH dehydrogenase [ubiquinone] 1 alpha subcomplex subunit 12	Q9UI09	0.0003	2.15192	0.00631143
TPM1	Tropomyosin-1	P09493	0.0003	2.20811	0.00632451
LAMB2	Laminin subunit beta-2	P55268	0.0003	2.57479	0.00660639
ADAM22	Disintegrin and metalloproteinase domain-containing protein 22	Q9P0K1	0.0003	1.6501	0.00702787
MT-ND4	NADH-ubiquinone oxidoreductase chain 4	P03905	0.0003	3.10198	0.00720758
PRDX1	Peroxiredoxin-1	Q06830	0.0003	-2.00356	0.00749333					*(2.4)
CAND1	Cullin-associated NEDD8-dissociated protein 1	Q86VP6	0.0004	3.95475	0.00777605
IDH3B	Isocitrate dehydrogenase [NAD] subunit beta, mitochondrial	O43837	0.0004	1.71397	0.00777605
SEPT11	Septin-11	Q9NVA2	0.0004	1.87659	0.00789673
ATP5F1	ATP synthase subunit b, mitochondrial	P24539	0.0004	2.49895	0.00795227
SEPT8	Septin-8	Q92599	0.0004	1.53101	0.00830902
MT-ND5	NADH-ubiquinone oxidoreductase chain 5	P03915	0.0004	2.53697	0.0085648
CLU	Clusterin;Clusterin beta chain;Clusterin alpha chain;Clusterin	P10909	0.0005	1.39091	0.00919432
PDPK1	3-phosphoinositide-dependent protein kinase 1;Putative 3-phosphoinositide-dependent protein kinase 2	O15530	0.0005	-1.31816	0.00940427
MAP2	Microtubule-associated protein 2	P11137	0.0005	-1.64293	0.00940427		*(-1.45)			*(2.6)
PTGES2	Prostaglandin E synthase 2;Prostaglandin E synthase 2 truncated form	Q9H7Z7	0.0005	2.11148	0.00940427
ACADVL	Very long-chain specific acyl-CoA dehydrogenase, mitochondrial	P49748	0.0005	1.32308	0.00940427
RPL3	60S ribosomal protein L3	P39023	0.0005	1.33909	0.00941256
KCNMA1	Calcium-activated potassium channel subunit alpha-1	Q5SVJ7	0.0005	1.98637	0.00952574
SLC25A11	Mitochondrial 2-oxoglutarate/malate carrier protein	Q02978	0.0005	1.67938	0.00952574
RAB3A	Ras-related protein Rab-3A	P20336	0.0005	1.98637	0.00952574
SLC25A1	Tricarboxylate transport protein, mitochondrial	P53007	0.0005	1.74965	0.00952574
NDUFA13	NADH dehydrogenase [ubiquinone] 1 alpha subcomplex subunit 13	Q9P0J0	0.0005	2.40627	0.00971691
PACSIN1	Protein kinase C and casein kinase substrate in neurons protein 1	Q9BY11	0.0005	1.80547	0.00971691
CYCS	Cytochrome c	P99999	0.0005	-4.73905	0.00983421
NDUFC2	NADH dehydrogenase [ubiquinone] 1 subunit C2;NADH dehydrogenase [ubiquinone] 1 subunit C2, isoform 2	O95298	0.0005	2.82505	0.00988731
HSPE1	10 kDa heat shock protein, mitochondrial	P61604	0.0006	-3.14508	0.00992658
DNM1	Dynamin-1	P20592	0.0006	-1.45372	0.00992658
PFKFB2	6-phosphofructo-2-kinase/fructose-2,6-bisphosphatase 2;6-phosphofructo-2-kinase;Fructose-2,6-bisphosphatase	P16118	0.0006	-1.28286	0.0103371
SYP	Synaptophysin	P08247	0.0006	2.31558	0.0103371
EIF4G2	Eukaryotic translation initiation factor 4 gamma 2	P78344	0.0006	-1.40805	0.0105836
GNL1	Guanine nucleotide-binding protein-like 1	P36915	0.0006	-1.32786	0.0105836
C2CD2	C2 domain-containing protein 2	Q9Y426	0.0007	-1.27993	0.0106534
DNAJB1	DnaJ homolog subfamily B member 1	P25685	0.0007	-1.63221	0.0106534
PPFIA3	Liprin-alpha-3	O75145	0.0006	-1.36033	0.0106534
MAPRE3	Microtubule-associated protein RP/EB family member 3	Q9UPY8	0.0007	-1.3011	0.0106534
SLC25A27	Mitochondrial uncoupling protein 4	O95847	0.0007	1.89999	0.0106534
NDUFB11	NADH dehydrogenase [ubiquinone] 1 beta subcomplex subunit 11, mitochondrial	Q9NX14	0.0007	2.41674	0.0106534
NDUFB4	NADH dehydrogenase [ubiquinone] 1 beta subcomplex subunit 4	O95168	0.0007	2.28466	0.0106534
GAP43	Neuromodulin	P17677	0.0007	-1.90022	0.0106534		*(-1.35)
SLC1A4	Neutral amino acid transporter A	P43007	0.0006	2.4873	0.0106534
SSBP1	Single-stranded DNA-binding protein, mitochondrial	Q04837	0.0006	-1.43971	0.0106534
PRKAR2B	cAMP-dependent protein kinase type II-beta regulatory subunit	P31323	0.0007	-1.46409	0.0108051
CAP2	Adenylyl cyclase-associated protein 2;Adenylyl cyclase-associated protein	P40123	0.0007	-1.3904	0.0111365
DNAJB2	DnaJ homolog subfamily B member 2	P25686	0.0007	-1.29734	0.0112205
ARFGAP1	ADP-ribosylation factor GTPase-activating protein 1	Q8N6T3	0.0007	-1.23656	0.0113103
SMAP2	Stromal membrane-associated protein 2	Q8WU79	0.0008	-1.31196	0.0122081
LACTB	Serine beta-lactamase-like protein LACTB, mitochondrial	P83111	0.0008	1.76661	0.0123031
NDUFA9	NADH dehydrogenase [ubiquinone] 1 alpha subcomplex subunit 9, mitochondrial	Q16795	0.0008	2.11313	0.0125083
PDE1B	Calcium/calmodulin-dependent 3,5-cyclic nucleotide phosphodiesterase 1B	Q01064	0.0009	-1.40987	0.0128885
MAPRE2	Microtubule-associated protein RP/EB family member 2	Q15555-	0.0009	-1.37296	0.0128885				*(-1.3)
PMP2	Myelin P2 protein	P02689	0.0009	-2.1919	0.0128885
RASAL1	RasGAP-activating-like protein 1	O95294	0.0009	1.8571	0.0138036
RPL13A	60S ribosomal protein L13a	P40429	0.001	1.48288	0.0138676
DMTN	Dematin	Q08495	0.001	-1.61277	0.0148174
ACSL6	Long-chain-fatty-acid--CoA ligase 6	Q9UKU0	0.001	1.29652	0.0148174
DLG3	Disks large homolog 3	Q92796	0.0011	-1.50912	0.0151369
NCL	Nucleolin	P19338	0.0011	1.76202	0.0151369
NDUFB3	NADH dehydrogenase [ubiquinone] 1 beta subcomplex subunit 3	O43676	0.0011	3.7214	0.0152109
ABCD3	ATP-binding cassette sub-family D member 3	P28288	0.0012	-1.76408	0.0155138
CS	Citrate synthase;Citrate synthase, mitochondrial	O75390	0.0011	1.53242	0.0155138
UQCRH	Cytochrome b-c1 complex subunit 6, mitochondrial	P07919	0.0011	3.03058	0.0155138
LRRC8A	Leucine-rich repeat-containing protein 8A	Q8IWT6	0.0011	1.73994	0.0155138
NDUFA10	NADH dehydrogenase [ubiquinone] 1 alpha subcomplex subunit 10, mitochondrial	O95299	0.0012	1.2997	0.0155138
PPP1CC	Serine/threonine-protein phosphatase;Serine/threonine-protein phosphatase PP1-gamma catalytic subunit	P36873	0.0011	-1.23315	0.0155138
EIF2S3	Eukaryotic translation initiation factor 2 subunit 3;Putative eukaryotic translation initiation factor 2 subunit 3-like protein	P41091	0.0012	1.74788	0.015551
TTLL12	Tubulin--tyrosine ligase-like protein 12	Q14166	0.0012	-1.58987	0.015551
VPS4A	Vacuolar protein sorting-associated protein 4A	Q9UN37	0.0012	-1.39344	0.0157791
SLC25A12	Calcium-binding mitochondrial carrier protein Aralar1	O75746	0.0012	1.52234	0.0160694
DLST	Dihydrolipoyllysine-residue succinyltransferase component of 2-oxoglutarate dehydrogenase complex, mitochondrial	P36957	0.0013	2.48784	0.0162525
ERLIN2	Erlin-2	O94905	0.0013	1.34457	0.0162986
ACAA1	3-ketoacyl-CoA thiolase, peroxisomal	P09110	0.0013	-1.76265	0.0163142
DNM1	Dynamin-1	Q05193	0.0013	-1.94591	0.0166166
EPB41L3	Band 4.1-like protein 3;Band 4.1-like protein 3, N-terminally processed	Q9Y2J2	0.0014	-1.38952	0.0173299
EIF3C	Eukaryotic translation initiation factor 3 subunit C;Eukaryotic translation initiation factor 3 subunit C-like protein	Q99613	0.0015	1.42433	0.0183027
RPS5	40S ribosomal protein S5;40S ribosomal protein S5, N-terminally processed	P46782	0.0015	1.45903	0.0187238
CAP1	Adenylyl cyclase-associated protein 1	Q01518	0.0015	-1.45818	0.0187238
DDX17	Probable ATP-dependent RNA helicase DDX17	Q92841	0.0015	1.30663	0.0187238
GPD2	Glycerol-3-phosphate dehydrogenase, mitochondrial	P43304	0.0016	3.32541	0.0190507
ARFGAP2	ADP-ribosylation factor GTPase-activating protein 2	Q8N6H7	0.0016	-1.47145	0.0195002
GCA	Grancalcin	P28676	0.0016	-1.38583	0.0195002
NDUFS2	NADH dehydrogenase [ubiquinone] iron-sulfur protein 2, mitochondrial	O75306	0.0016	1.8467	0.0195002
NDUFS1	NADH-ubiquinone oxidoreductase 75 kDa subunit, mitochondrial	P28331	0.0016	1.86129	0.0195002
PRMT5	Protein arginine N-methyltransferase 5;Protein arginine N-methyltransferase 5, N-terminally processed	G3V2X6	0.0016	2.16685	0.0195002
SRP14	Signal recognition particle 14 kDa protein	P37108	0.0016	1.77021	0.0195002
DLD	Dihydrolipoyl dehydrogenase, mitochondrial	P09622	0.0017	1.77496	0.0195522
IMPDH2	Inosine-5-monophosphate dehydrogenase 2	P12268	0.0017	-1.16554	0.0195522
SEPT3	Neuronal-specific septin-3	Q9UH03	0.0017	2.00365	0.0195522
HADHB	Trifunctional enzyme subunit beta, mitochondrial;3-ketoacyl-CoA thiolase	P55084	0.0017	1.32698	0.0195522
SLC25A23	Calcium-binding mitochondrial carrier protein SCaMC-3	Q9BV35	0.0017	3.99841	0.0196148
MDH2	Malate dehydrogenase, mitochondrial;Malate dehydrogenase	P40926	0.0017	-3.319	0.0196148
ATP5B	ATP synthase subunit beta, mitochondrial;ATP synthase subunit beta	P06576	0.0018	1.61069	0.0202254
IGLC3	Ig lambda-3 chain C regions;Ig lambda-2 chain C regions;Ig lambda-1 chain C regions;Immunoglobulin lambda-like polypeptide 5;Ig lambda-6 chain C region	P0CG06	0.0018	-1.86118	0.0202254
RPL8	60S ribosomal protein L8	P62917	0.0019	1.36021	0.0209962
TAGLN3	Transgelin-3	Q9UI15	0.0019	-2.42145	0.0209962
CTNND1	Catenin delta-1	O60716	0.0019	-1.57349	0.0210085
HNRNPR	Heterogeneous nuclear ribonucleoprotein R	O43390	0.0019	1.41094	0.0210085
PALM	Paralemmin-1	O75781	0.0019	-1.58778	0.0210085
CNTN1	Contactin-1	Q12860	0.0019	1.39104	0.0211493
PGAM5	Serine/threonine-protein phosphatase PGAM5, mitochondrial	Q96HS1	0.002	1.51145	0.0213216
TIMM50	Mitochondrial import inner membrane translocase subunit TIM50	Q3ZCQ8	0.002	1.41855	0.0214216
NDUFS3	NADH dehydrogenase [ubiquinone] iron-sulfur protein 3, mitochondrial	O75489	0.002	1.9168	0.0214216
MAPT	Microtubule-associated protein tau;Microtubule-associated protein	P10636	0.002	-1.97315	0.0218835
PPP3R1	Calcineurin subunit B type 1	P63098	0.0021	3.61466	0.0227677
DYNLL2	Dynein light chain 2, cytoplasmic;Dynein light chain 1, cytoplasmic	P63167	0.0022	-1.70891	0.0227677
NDUFV1	NADH dehydrogenase [ubiquinone] flavoprotein 1, mitochondrial	P49821	0.0022	1.90308	0.0227677
NDUFS5	NADH dehydrogenase [ubiquinone] iron-sulfur protein 5	O43920	0.0022	1.94682	0.0227677
PFKL	6-phosphofructokinase, liver type	P17858	0.0022	-1.31608	0.0228164
NDUFA7	NADH dehydrogenase [ubiquinone] 1 alpha subcomplex subunit 7	O95182	0.0022	1.99541	0.0228533
TRIM3	Tripartite motif-containing protein 3	O75382	0.0022	-1.34696	0.0229818
DARS2	Aspartate--tRNA ligase, mitochondrial	Q6PI48	0.0022	1.40821	0.0231041
NIPSNAP1	Protein NipSnap homolog 1	Q9BPW8	0.0023	1.40011	0.0233758
IDH3G	Isocitrate dehydrogenase [NAD] subunit gamma, mitochondrial	P51553	0.0023	1.5007	0.0239077
PDK2	[Pyruvate dehydrogenase [lipoamide]] kinase isozyme 2, mitochondrial	Q15119	0.0024	1.60861	0.0245017
FLOT1	Flotillin-1	O75955	0.0024	-1.3195	0.0246635
RYR2	Ryanodine receptor 2	P21817	0.0025	1.83703	0.0249402
RPL9	60S ribosomal protein L9	P32969	0.0026	1.36181	0.0258737
THY1	Thy-1 membrane glycoprotein	P04216	0.0026	-1.81845	0.0258737
RPS10	40S ribosomal protein S10	P46783	0.0026	1.7589	0.0260505
OPTN	Optineurin	Q96CV9	0.0027	-1.35064	0.0262826
MBP	Myelin basic protein	H7BYR8	0.0027	-3.02709	0.0262826
G6PD	Glucose-6-phosphate 1-dehydrogenase	P11413	0.0027	1.52596	0.0262938
GPX4	Glutathione peroxidase;Phospholipid hydroperoxide glutathione peroxidase, mitochondrial	P36969	0.0028	1.36013	0.0271858
ACLY	ATP-citrate synthase	P53396	0.0028	1.41622	0.0274998
NDUFA2	NADH dehydrogenase [ubiquinone] 1 alpha subcomplex subunit 2	O43678	0.0029	1.77106	0.027735
ANK3	Ankyrin-3	Q12955	0.003	-1.37695	0.028345			*(0.8)		*(0.9)
HAPLN2	Hyaluronan and proteoglycan link protein 2	Q9GZV7	0.003	1.84295	0.028345
SHANK3	SH3 and multiple ankyrin repeat domains protein 3	Q9BYB0	0.003	-1.59612	0.028345
STK32C	Serine/threonine-protein kinase 32C	Q86UX6	0.003	-1.49572	0.0285624
LGI1	Leucine-rich glioma-inactivated protein 1	O95970	0.0031	1.4135	0.0288472
TCEB2	Transcription elongation factor B polypeptide 2	Q15370	0.0031	-1.52243	0.0290692				*(-1.5)
GSTM3	Glutathione S-transferase Mu 3	P21266	0.0032	-1.79798	0.0293679
NDUFB1	NADH dehydrogenase [ubiquinone] 1 beta subcomplex subunit 1	O75438	0.0032	3.64394	0.0293679
VPS26B	Vacuolar protein sorting-associated protein 26B	Q4G0F5	0.0032	1.84687	0.0293679
CAMKK1	Calcium/calmodulin-dependent protein kinase kinase 1	Q8N5S9	0.0032	-1.355	0.0296674
ATP5A1	ATP synthase subunit alpha, mitochondrial	P25705	0.0033	1.73925	0.0300272
UBB	Ubiquitin-60S ribosomal protein L40;Ubiquitin;60S ribosomal protein L40;Ubiquitin-40S ribosomal protein S27a;Ubiquitin;40S ribosomal protein S27a;Polyubiquitin-B;Ubiquitin;Polyubiquitin-C;Ubiquitin	P62979	0.0033	-1.65588	0.0300272
NAMPT	Nicotinamide phosphoribosyltransferase	P43490	0.0034	-1.37488	0.0307087
FKBP3	Peptidyl-prolyl cis-trans isomerase FKBP3	Q00688	0.0034	-1.711	0.0309075
NDUFB9	NADH dehydrogenase [ubiquinone] 1 beta subcomplex subunit 9	Q9Y6M9	0.0035	2.2437	0.0311709
RPH3A	Rabphilin-3A	Q9Y2J0	0.0035	-1.531	0.0312339
SHANK2	SH3 and multiple ankyrin repeat domains protein 2	E7EUA2	0.0035	-1.66761	0.0313212
NDUFA8	NADH dehydrogenase [ubiquinone] 1 alpha subcomplex subunit 8	P51970	0.0035	1.86062	0.0313239
DSTN	Destrin	P60981	0.0036	-1.75753	0.0314996
PDHB	Pyruvate dehydrogenase E1 component subunit beta, mitochondrial	P11177	0.0036	2.66464	0.0315906
PLXNA4	Plexin-A4	Q9HCM2	0.0036	1.3675	0.0315924
PRKACB	cAMP-dependent protein kinase catalytic subunit beta	P22694	0.0037	-1.57856	0.0321091
UQCRQ	Cytochrome b-c1 complex subunit 8	O14949	0.0037	1.56985	0.0321091
NDUFV2	NADH dehydrogenase [ubiquinone] flavoprotein 2, mitochondrial	P19404	0.0037	1.84563	0.032151
LRRC57	Leucine-rich repeat-containing protein 57	Q8N9N7	0.0037	-1.6346	0.0322467
RPS2	40S ribosomal protein S2	P15880	0.0038	1.38771	0.0324251
VCPIP1	Deubiquitinating protein VCIP135	Q96JH7	0.0038	-1.33704	0.0325605
RPL18	60S ribosomal protein L18	Q07020	0.0039	1.37587	0.032886
EIF2B3	Translation initiation factor eIF-2B subunit gamma	Q9NR50	0.0039	-1.22698	0.0333269
LINGO1	Leucine-rich repeat and immunoglobulin-like domain-containing nogo receptor-interacting protein 1	Q96FE5	0.004	1.35771	0.0336533
DRG2	Developmentally-regulated GTP-binding protein 2	P55039	0.0041	-1.29973	0.0344021
PPP1CB	Serine/threonine-protein phosphatase PP1-beta catalytic subunit;Serine/threonine-protein phosphatase	P62140	0.0041	-1.48273	0.034623
APBB1	Amyloid beta A4 precursor protein-binding family B member 1	O00213	0.0042	-1.49757	0.0347126
LANCL1	LanC-like protein 1	O43813	0.0042	-1.24241	0.0347126
TOMM70A	Mitochondrial import receptor subunit TOM70	O94826	0.0042	1.47561	0.0347126
KCNAB2	Voltage-gated potassium channel subunit beta-2	Q13303	0.0042	1.49965	0.0347126
GIT1	ARF GTPase-activating protein GIT1	Q9Y2X7	0.0044	-1.35649	0.0350045
PLP1	Myelin proteolipid protein	P60201	0.0043	-1.75136	0.0350045
NDUFA6	NADH dehydrogenase [ubiquinone] 1 alpha subcomplex subunit 6	P56556	0.0043	1.84672	0.0350045
NPM1	Nucleophosmin	P06748	0.0044	1.67818	0.0350045
PDHA2	Pyruvate dehydrogenase E1 component subunit alpha, mitochondrial	P29803	0.0044	2.71287	0.0350045
SLC8A2	Sodium/calcium exchanger 2	Q9UPR5	0.0044	1.35156	0.0350045
TLN2	Talin-2	Q9Y4G6	0.0044	-1.30116	0.0350045
VPS13D	Vacuolar protein sorting-associated protein 13D	Q5THJ4	0.0044	1.25258	0.0350045
WDR11	WD repeat-containing protein 11	Q9BZH6	0.0044	16.6201	0.0350045
MPRIP	Myosin Phosphatase Rho Interacting Protein	H0Y2S9	0.0044	-1.3546	0.0350045
LANCL2	LanC-like protein 2	Q9NS86	0.0045	1.31548	0.0356961
CAMK2B	Calcium/calmodulin-dependent protein kinase type II subunit beta	Q13554	0.0046	-1.49587	0.0356982
SNTA1	Alpha-1-syntrophin	Q13424	0.0046	-1.48142	0.0362816
RPL12	60S ribosomal protein L12	P30050	0.0048	1.30779	0.0368951
NDUFA5	NADH dehydrogenase [ubiquinone] 1 alpha subcomplex subunit 5	Q16718	0.0047	1.80732	0.0368951
PACS1	Phosphofurin acidic cluster sorting protein 1	Q6VY07	0.0048	-1.39076	0.0368951
DIP2B	Disco-interacting protein 2 homolog B	Q9P265	0.0048	-1.27696	0.037292
RUFY2	RUN and FYVE domain-containing protein 2	Q8WXA3	0.005	-1.14437	0.0384178
CDK18	Cyclin-dependent kinase 18	Q07002	0.0051	-1.40181	0.0391048
CCT3	T-complex protein 1 subunit gamma	P49368	0.0051	1.17785	0.0391048
PIN1	Peptidyl-prolyl cis-trans isomerase NIMA-interacting 1	Q13526	0.0052	-1.65517	0.0392709
PALM2	Paralemmin-2	C9JA33	0.0053	-1.47279	0.0398211
SLC30A9	Zinc transporter 9	Q6PML9	0.0053	1.64125	0.0401468
KIF1A	Kinesin-like protein KIF1A	Q12756	0.0054	-1.46727	0.0404284
RAP1GAP	Rap1 GTPase-activating protein 1	P47736	0.0054	-1.39574	0.0404997
GJA1	Gap junction alpha-1 protein	P17302	0.0055	-1.46825	0.0408109
ANK2	Ankyrin-2	Q01484	0.0056	-1.18799	0.0410613
SCAI	Protein SCAI	Q8N9R8	0.0056	-1.22472	0.0410613
CNTN2	Contactin-2	Q02246	0.0056	-1.43037	0.0413497
KALRN	Kalirin	O60229	0.0057	-1.55026	0.0414461
NDUFS6	NADH dehydrogenase [ubiquinone] iron-sulfur protein 6, mitochondrial	O75380	0.0057	1.60602	0.0420029
ACOT9	Acyl-coenzyme A thioesterase 9, mitochondrial	Q9Y305	0.0059	1.25713	0.0426811
ITM2B	Integral membrane protein 2B;BRI2, membrane form;BRI2 intracellular domain;BRI2C, soluble form;Bri23 peptide	Q9Y287	0.006	1.53791	0.0435894
C2orf47	Uncharacterized protein C2orf47, mitochondrial	Q8WWC4	0.006	1.50565	0.0435894
RHOG	Rho-related GTP-binding protein RhoG	P84095	0.0061	-1.51597	0.044272
AAK1	AP2-associated protein kinase 1	Q2M2I8	0.0067	-1.2941	0.047698
CLVS2	Clavesin-2	Q5SYC1	0.0067	-1.28835	0.047698
ADCY5	Adenylate cyclase type 5;Adenylate cyclase type 6	O95622	0.0068	-1.26174	0.0484024
DLAT	Dihydrolipoyllysine-residue acetyltransferase component of pyruvate dehydrogenase complex, mitochondrial	P10515	0.0068	2.69774	0.0484778
SNX6	Sorting nexin-6;Sorting nexin-6, N-terminally processed	Q9UNH7	0.007	1.3189	0.0497268
FLOT2	Flotillin-2	Q14254	0.0071	-1.31194	0.0502448
EEF1A1	Putative elongation factor 1-alpha-like 3;Elongation factor 1-alpha 1	P68104	0.0071	-1.23744	0.0502448
HAPLN4	Hyaluronan and proteoglycan link protein 4	Q96S86	0.0072	1.79205	0.0505201
SHC3	SHC-transforming protein 3	Q92529	0.0073	-1.44377	0.0512732
NUDT4	Diphosphoinositol polyphosphate phosphohydrolase 2;Diphosphoinositol polyphosphate phosphohydrolase 3-alpha	Q9NZJ9	0.0074	-1.56959	0.0513389
NDUFS8	NADH dehydrogenase [ubiquinone] iron-sulfur protein 8, mitochondrial	E9PKH6	0.0074	1.85652	0.0513389
GPM6B	Neuronal membrane glycoprotein M6-b	H7C5H4	0.0075	1.46233	0.0513389
FYN	Tyrosine-protein kinase Fyn	P06241	0.0074	-1.1804	0.0513389
MAP6	Microtubule-associated protein 6	Q96JE9	0.0076	-1.52923	0.0523211
MAPT	Microtubule-associated protein tau	P10636	0.0078	-1.59586	0.0531875
SGSM1	Small G protein signaling modulator 1	Q2NKQ1	0.0078	-2.09833	0.0531875
SYNPO	Synaptopodin	Q8N3V7	0.0078	-1.56802	0.0532902
ACTR10	Actin-related protein 10	Q9NZ32	0.008	1.62306	0.0544622
AKR1C1	Aldo-keto reductase family 1 member C1;Aldo-keto reductase family 1 member C3	Q04828	0.0082	-1.45917	0.0550356
CLIP2	CAP-Gly domain-containing linker protein 2	Q9UDT6	0.0082	-1.16085	0.0550356
PICK1	PRKCA-binding protein	Q9NRD5	0.0082	-1.34088	0.0550356
PDHX	Pyruvate dehydrogenase protein X component, mitochondrial	O00330	0.0083	1.97222	0.0553286
SPTBN4	Spectrin beta chain, non-erythrocytic 4	Q9H254	0.0084	-1.20151	0.0558862
C1QBP	Complement component 1 Q subcomponent-binding protein, mitochondrial	Q07021	0.0085	2.41495	0.0563092
ARHGEF7	Rho guanine nucleotide exchange factor 7	Q14155	0.0085	-1.30149	0.0565318
AK1	Adenylate kinase isoenzyme 1	P00568	0.0087	-1.90896	0.0567435
SET	Protein SET	Q01105	0.0086	1.77708	0.0567435
UGP2	UTP--glucose-1-phosphate uridylyltransferase	Q16851	0.0086	1.31887	0.0567435
OGDH	2-oxoglutarate dehydrogenase, mitochondrial	Q02218	0.0088	2.0345	0.0573927
HSPA5	78 kDa glucose-regulated protein	P11021	0.0092	1.20643	0.0594825
DCTN2	Dynactin subunit 2	Q13561	0.0092	1.58996	0.0594825
ITSN1	Intersectin-1	Q15811	0.0092	-1.2692	0.0595534
ABR	Active breakpoint cluster region-related protein	Q12979	0.0094	-1.37719	0.0599758
SLC25A4	ADP/ATP translocase 1	P12235	0.0094	1.47543	0.0599758
ANXA6	Annexin A6;Annexin	P08133	0.0095	-2.33395	0.0599758
DYNC1LI2	Cytoplasmic dynein 1 light intermediate chain 2	O43237	0.0096	-1.36146	0.0599758
DNM3	Dynamin-3	Q9UQ16	0.0096	-1.28414	0.0599758
NDUFS7	NADH dehydrogenase [ubiquinone] iron-sulfur protein 7, mitochondrial	O75251	0.0095	1.51153	0.0599758
EXOG	Nuclease EXOG, mitochondrial	Q9Y2C4	0.0096	2.49674	0.0599758
ATP2B1	Plasma membrane calcium-transporting ATPase 1	P20020	0.0093	1.44033	0.0599758
PDXK	Pyridoxal kinase	O00764	0.0094	-1.80897	0.0599758
RAB11FIP5	Rab11 family-interacting protein 5	Q9BXF6	0.0097	-1.49946	0.0599758
BRAF	Serine/threonine-protein kinase B-raf	P15056	0.0094	-1.45438	0.0599758
DCLK1	Serine/threonine-protein kinase DCLK1	O15075	0.0095	-1.34175	0.0599758
UCHL5	Ubiquitin carboxyl-terminal hydrolase isozyme L5	Q9Y5K5	0.0097	-1.2956	0.0599758
ATP6V1E1	V-type proton ATPase subunit E 1	P36543	0.0097	1.20004	0.0599758
FARSA	Phenylalanine--tRNA ligase alpha subunit	Q9Y285	0.0097	1.19377	0.0601345
MCCC1	Methylcrotonoyl-CoA carboxylase subunit alpha, mitochondrial	E9PHF7	0.0098	1.35258	0.0606674	* (+1.48)
RHOB	Rho-related GTP-binding protein RhoB	P62745	0.01	1.52209	0.0611363
CEP170	Centrosomal protein of 170 kDa	Q5SW79	0.01	-1.88221	0.0613659
KCTD12	BTB/POZ domain-containing protein KCTD12	Q96CX2	0.0102	1.73331	0.0623286
RAB5C	Ras-related protein Rab-5C;Ras-related protein Rab-5A	P51148	0.0103	1.71318	0.0625884
PDK3	[Pyruvate dehydrogenase [lipoamide]] kinase isozyme 3, mitochondrial	Q15120	0.0104	1.37644	0.0629921
CA4	Carbonic anhydrase 4	P22748	0.0105	-1.85994	0.0634087
CDK5RAP3	CDK5 regulatory subunit-associated protein 3	Q96JB5	0.0105	-1.27871	0.0634087
NSF	Vesicle-fusing ATPase	P46459	0.0105	-1.39946	0.0634087
PMVK	Phosphomevalonate kinase	Q15126	0.0108	-1.26547	0.0646807
UQCRFS1	Cytochrome b-c1 complex subunit Rieske, mitochondrial;Cytochrome b-c1 complex subunit 11;Putative cytochrome b-c1 complex subunit Rieske-like protein 1	P47985	0.0108	2.09272	0.0648003
SPTBN2	Spectrin beta chain, non-erythrocytic 2	O15020	0.0109	1.20629	0.0648355
RPL30	60S ribosomal protein L30	E5RI99	0.0111	1.34131	0.0658883
BAIAP3	BAI1-associated protein 3	O94812	0.0112	-1.62059	0.0666417
RPS23	40S ribosomal protein S23	P62266	0.0114	1.48177	0.0672698
ACOT13	Acyl-coenzyme A thioesterase 13	Q9NPJ3	0.0114	-1.30466	0.0672698
ARHGAP35	Rho GTPase-activating protein 35	Q9NRY4	0.0114	-1.23342	0.0672698
PCMT1	Protein-L-isoaspartate O-methyltransferase;Protein-L-isoaspartate(D-aspartate) O-methyltransferase	P22061	0.0118	1.59314	0.0688779
NNT	NAD(P) transhydrogenase, mitochondrial	Q13423	0.0118	-2.06877	0.0691895
ACTN4	Alpha-actinin-4	O43707	0.0119	1.5444	0.0694825
MAOA	Amine oxidase [flavin-containing] A	P21397	0.012	1.39282	0.0696505
NDUFB5	NADH dehydrogenase [ubiquinone] 1 beta subcomplex subunit 5, mitochondrial	O43674	0.012	1.63551	0.0696505
NTRK2	BDNF/NT-3 growth factors receptor	Q16620	0.0121	-1.45973	0.069759
PPP2R5D	Serine/threonine-protein phosphatase 2A 56 kDa regulatory subunit delta isoform	Q14738	0.0121	-1.4943	0.0698852
MICU3	Calcium uptake protein 3, mitochondrial	Q86XE3	0.0122	1.72059	0.0701069
NDUFB10	NADH dehydrogenase [ubiquinone] 1 beta subcomplex subunit 10	O96000	0.0122	1.82446	0.0701069
HSD17B4	Peroxisomal multifunctional enzyme type 2;(3R)-hydroxyacyl-CoA dehydrogenase;Enoyl-CoA hydratase 2	P51659	0.0123	-1.19941	0.0701069
WNK2	Serine/threonine-protein kinase WNK2	F8W9F9	0.0123	-1.2695	0.0702671
RPS18	40S ribosomal protein S18	P62269	0.0126	1.30117	0.0708182
APC	Adenomatous polyposis coli protein	P25054	0.0126	-1.6129	0.0708182
NAPG	Gamma-soluble NSF attachment protein	Q99747	0.0126	1.42999	0.0708182
SLC25A22	Mitochondrial glutamate carrier 1	Q9H936	0.0126	1.34205	0.0708182
FAM127A	Protein FAM127A;Protein FAM127B;Protein FAM127C	A6ZKI3	0.0126	-1.21401	0.0708182
S100B	Protein S100-B	P04271	0.0126	1.81487	0.0708182
MPP6	MAGUK p55 subfamily member 6	Q9NZW5	0.0127	-1.21539	0.0711212
CASK	Peripheral plasma membrane protein CASK	O14936	0.0128	-1.17911	0.0711212
DBN1	Drebrin	Q16643	0.0129	1.65578	0.0719173
CTNND2	Catenin delta-2	Q9UQB3	0.013	-1.29022	0.0719229
DTNA	Dystrobrevin alpha;Dystrobrevin beta	M0QZ28	0.013	-1.73011	0.0719229
EIF3A	Eukaryotic translation initiation factor 3 subunit A	Q14152	0.0131	1.91935	0.0721651
CAMK2A	Calcium/calmodulin-dependent protein kinase type II subunit alpha	Q9UQM7	0.0132	-1.40617	0.0723814
PPOX	Protoporphyrinogen oxidase	P50336	0.0133	1.3338	0.0729513
YARS	Tyrosine--tRNA ligase, cytoplasmic;Tyrosine--tRNA ligase, cytoplasmic, N-terminally processed	P54577	0.0133	-1.81819	0.0729513
RIN1	Ras and Rab interactor 1	E9PNR2	0.0135	-1.76406	0.0733157	* (-1.71)
SEPT2	Septin-2	B5MCX3	0.0135	1.91154	0.0733157
FHL1	Four and a half LIM domains protein 1	Q13642	0.0135	-1.74173	0.0733214
LRPPRC	Leucine-rich PPR motif-containing protein, mitochondrial	P42704	0.0137	1.2832	0.0741125
RAB35	Ras-related protein Rab-35	Q15286	0.0137	-1.21436	0.0741125
PLCB1	1-phosphatidylinositol 4,5-bisphosphate phosphodiesterase beta-1	Q9NQ66	0.0139	1.28859	0.0746501
SLC25A6	ADP/ATP translocase 3	P12236	0.014	1.33319	0.07488
GABARAPL2	Gamma-aminobutyric acid receptor-associated protein-like 2	P60520	0.014	-1.45487	0.07488
NDUFB7	NADH dehydrogenase [ubiquinone] 1 beta subcomplex subunit 7	P17568	0.0141	1.74021	0.0752924
MTMR10	Myotubularin-related protein 10	Q9NXD2	0.0141	-1.18503	0.0753052
IDH2	Isocitrate dehydrogenase [NADP], mitochondrial	P48735	0.0143	-1.19449	0.0757118
DCXR	L-xylulose reductase	J3KS22	0.0143	-1.43843	0.0757118
SLC25A3	Phosphate carrier protein, mitochondrial	Q00325	0.0145	1.31558	0.0768001
AIP	AH receptor-interacting protein;Peptidyl-prolyl cis-trans isomerase	O00170	0.0148	-1.31067	0.0778343
GNAQ	Guanine nucleotide-binding protein G(q) subunit alpha	P50148	0.0149	-1.24383	0.0783557
HCN4	Potassium/sodium hyperpolarization-activated cyclic nucleotide-gated channel 4;Potassium/sodium hyperpolarization-activated cyclic nucleotide-gated channel 2;Potassium/sodium hyperpolarization-activated cyclic nucleotide-gated channel 1	Q9Y3Q4	0.0149	1.32565	0.0783557
MTHFD1	C-1-tetrahydrofolate synthase, cytoplasmic;Methylenetetrahydrofolate dehydrogenase;Methenyltetrahydrofolate cyclohydrolase;Formyltetrahydrofolate synthetase;C-1-tetrahydrofolate synthase, cytoplasmic, N-terminally processed	P11586	0.0151	-1.17981	0.0790169				*(+1.3)
CLTC	Clathrin heavy chain 1	Q00610	0.0152	2.17092	0.0790169
OGDHL	2-oxoglutarate dehydrogenase-like, mitochondrial	Q9ULD0	0.0153	2.13331	0.0791551
ATP2B4	Plasma membrane calcium-transporting ATPase 4	P23634	0.0152	1.92281	0.0791551
CMPK1	UMP-CMP kinase	P30085	0.0153	-1.34476	0.0791551
VPS11	Vacuolar protein sorting-associated protein 11 homolog	Q9H270	0.0153	-1.38745	0.0791551
EPRS	Bifunctional glutamate/proline--tRNA ligase;Glutamate--tRNA ligase;Proline--tRNA ligase	P07814	0.0156	1.25577	0.080237
IGBP1	Immunoglobulin-binding protein 1	P78318	0.0158	-1.74883	0.0812812
ATP1B2	Sodium/potassium-transporting ATPase subunit beta-2	P14415	0.0159	1.90293	0.0812914
WDR13	WD repeat-containing protein 13	Q9H1Z4	0.0159	-1.25784	0.0814381
BCKDK	[3-methyl-2-oxobutanoate dehydrogenase [lipoamide]] kinase, mitochondrial	H3BTL2	0.0162	1.7005	0.0824459
CANX	Calnexin	P27824	0.0162	1.5156	0.0824459
MARC2	MOSC domain-containing protein 2, mitochondrial	Q969Z3	0.0164	1.27997	0.0828045
MTOR	Serine/threonine-protein kinase mTOR	P42345	0.0163	-1.202	0.0828045	* (-1.2)
DNAJB4	DnaJ homolog subfamily B member 4	Q9UDY4	0.0166	-1.37109	0.0832327
RALA	Ras-related protein Ral-A	P11233	0.0166	1.84791	0.0832327
TBK1	Serine/threonine-protein kinase TBK1	Q9UHD2	0.0166	-1.33439	0.0832327
ATP6V1H	V-type proton ATPase subunit H	Q9UI12	0.017	1.25225	0.0852759
HSPA12A	Heat shock 70 kDa protein 12A	O43301	0.0171	-1.31524	0.0853998
CDH2	Cadherin-2	P19022	0.0172	-1.32383	0.0857544
ATP9A	Probable phospholipid-transporting ATPase IIA	O75110	0.0175	1.29181	0.086977
GTPBP1	GTP-binding protein 1	O00178	0.0177	-1.22086	0.0876233
ATP5E	;ATP synthase subunit epsilon, mitochondrial	P56381	0.0178	2.17501	0.0878959
SYNGR1	Synaptogyrin-1	O43759	0.0179	1.74861	0.0885186
SYNJ1	Synaptojanin-1	O43426	0.018	1.4717	0.0886842
DOCK3	Dedicator of cytokinesis protein 3	Q8IZD9	0.0181	-1.29015	0.0888146
CALM1	Calmodulin	P62158	0.0182	-1.35383	0.0888677
NDUFS4	NADH dehydrogenase [ubiquinone] iron-sulfur protein 4, mitochondrial	O43181	0.0182	1.6182	0.0888677
SRC	Proto-oncogene tyrosine-protein kinase Src	P12931	0.0182	-1.35937	0.0888677
EMD	Emerin	P50402	0.0184	-1.40026	0.0893643
PCBP1	Poly(rC)-binding protein 1	Q15365	0.0184	-1.29143	0.0893643
TUBB4B	Tubulin beta-4B chain	P68371	0.0186	-1.38485	0.0899905
AGTPBP1	Cytosolic carboxypeptidase 1	Q9UPW5	0.0187	-1.35038	0.090136
MAP1B	Microtubule-associated protein 1B;MAP1B heavy chain;MAP1 light chain LC1	P46821	0.0188	-1.23575	0.090139
NCLN	Nicalin	Q969V3	0.0188	2.43193	0.090139
SNRPD3	Small nuclear ribonucleoprotein Sm D3	P62318	0.0187	1.34172	0.090139
HYOU1	Hypoxia up-regulated protein 1	Q9Y4L1;E9PJ21;Q9Y4L1-2;J3QL06;J3KTF1;J3QQH7;J3QLE9;Q9BXT5	0.019	1.30763	0.0908433
DDX3X	ATP-dependent RNA helicase DDX3X	O00571-2;O00571;O15523-3;B4DLA0;D6RCM4;Q9NQI0-3;Q9NQI0-2;Q9NQI0-4;Q9NQI0	0.0192	-1.18447	0.0916125
ANKFY1	Ankyrin repeat and FYVE domain-containing protein 1	Q9P2R3;Q9P2R3-2;Q9P2R3-4;I3L3P8	0.0193	-1.219	0.0916444
CCDC92	Coiled-coil domain-containing protein 92	B3KNQ0;Q53HC0;F5H7P8;F5H2Z7;F5H285	0.0196	-1.39688	0.0916444
CPNE1	Copine-1	F2Z2V0;Q99829;B0QZ18;A6PVH9;E7ENH5;Q5JX56;Q5JX58;Q5JX59;Q5JX60;Q5JX44;Q5JX45;Q5JX54;Q5JX55;H0Y524;Q5JX61;Q5JX52;Q5JX53;Q5JX57;E7EV27	0.0195	-1.45049	0.0916444
NFS1	Cysteine desulfurase, mitochondrial	Q9Y697-2;Q9Y697;Q9Y697-3;F2Z2E7;F8WER8;A2A2M1;F8WB23;Q8WV90;H7C0I5;H0YGN5	0.0194	1.51413	0.0916444
KIF21A	Kinesin-like protein KIF21A	Q7Z4S6-5;Q7Z4S6-2;Q7Z4S6;Q7Z4S6-4;Q7Z4S6-6;Q7Z4S6-3;H0YHT2;H0YIM7;H0YIM6;H0YI78;H0YHG9;Q86VH2-3;Q86VH2-2;Q86VH2	0.0195	-1.33094	0.0916444
DNAJC19	Mitochondrial import inner membrane translocase subunit TIM14	F2Z3A7;Q96DA6-2;Q96DA6;G5E9V2	0.0194	1.50748	0.0916444
PLD3	Phospholipase D3	Q8IV08;M0QZI4;M0R3G9	0.0194	1.30573	0.0916444
USP5	Ubiquitin carboxyl-terminal hydrolase 5	P45974-2;P45974;F5H571;H7C5J3;Q92995-2;Q92995	0.0194	-1.32113	0.0916444
SEC31A	Protein transport protein Sec31A	O94979-6;O94979-3;O94979-10;O94979-4;O94979-9;O94979-2;O94979;O94979-8;D6REX3;O94979-7;H7BXG7;H0Y8W8;O94979-5;D6RHZ5;H0YAF5;H0YAB3;H0Y9T9;H0Y9K1;H0Y8V7	0.0197	-1.29264	0.0922794
MAPK10	Mitogen-activated protein kinase 10;Mitogen-activated protein kinase 9;Mitogen-activated protein kinase 8	P53779-2;P53779-3;P53779;P53779-4;A8MWW6;Q499Y8;H0Y9H3;P45984-3;P45983-2;P45984-4;P45983;P45983-5;P45984-2;P45983-3;P45984;P45983-4;C9JWQ4;D7R525;A6NF29;P45984-5;J3KNK1;D6RJF9;D6RBH2;D6R9C1;D6RFZ7;D6RAJ0;D6RCB1;D6RAU3;C9J762;A8MPV1	0.02	-1.15538	0.0931806
ETF1	Eukaryotic peptide chain release factor subunit 1	P62495-2;B7Z7P8;P62495;D6RCB3;D6RJE8;I3L492	0.0201	1.29345	0.0938024
VPS35	Vacuolar protein sorting-associated protein 35	Q96QK1;I3L4S0;I3L4P4	0.0202	1.52904	0.0939399
P4HB	Protein disulfide-isomerase	I3L4M2;I3L398;F5H8J2;H7BZ94;P07237;I3L312;H0Y3Z3;I3NI03	0.0203	1.58022	0.093953
VDAC1	Voltage-dependent anion-selective channel protein 1	P21796;C9JI87	0.0203	-1.53149	0.093953
TUBB2A	Tubulin beta-2A chain	Q13885	0.0209	-1.23062	0.0965909
FBXO41	F-box only protein 41	Q8TF61;J3KNB0	0.021	-1.41607	0.0967748
RPS25	40S ribosomal protein S25	P62851	0.0213	2.25951	0.0976005
LIN7A	Protein lin-7 homolog A	H0YIA8;O14910;H0YI92;J3KN23	0.0215	-1.72476	0.0985856
DIAPH1	Protein diaphanous homolog 1	E7ERW8;O60610-2;E9PHQ0;O60610-3;E9PEZ3;O60610;H9KV28;E7EMV0	0.0216	-1.43633	0.0989648
FAM171B	Protein FAM171B	Q6P995;Q6P995-2	0.0218	-1.40758	0.0991513
STK39	STE20/SPS1-related proline-alanine-rich protein kinase	Q9UEW8-2;Q9UEW8	0.0218	-1.25498	0.0991513
CAMKK2	Calcium/calmodulin-dependent protein kinase kinase 2	Q96RR4-2;Q96RR4-3;Q96RR4-7;Q96RR4;Q96RR4-6;Q96RR4-5;Q96RR4-4;F5GZ00;F5H4I7	0.0219	-1.44736	0.099455
IGSF21	Immunoglobulin superfamily member 21	Q96ID5;H0Y415	0.022	1.35717	0.0996479
SAR1A	GTP-binding protein SAR1a	Q9NR31;H0Y5E8;Q9NR31-2;X1WI22;D6RAA2;Q5SQT8;D6RDB2	0.0222	-1.26878	0.100435
GSK3A	Glycogen synthase kinase-3 alpha	A8MT37;P49840;M0QYV0	0.0224	-1.50908	0.100953
STX1B	Syntaxin-1B	P61266-2;P61266;H3BT82	0.0226	1.53083	0.101703
EEF2	Elongation factor 2	P13639;K7EJ74	0.0228	-1.16568	0.102196
USP10	Ubiquitin carboxyl-terminal hydrolase 10	Q14694;Q14694-3;Q14694-2;H3BQP1;J3KT19;H3BNS8;H3BNA1	0.0229	-1.25966	0.102451
C9orf172	Uncharacterized protein C9orf172	C9J069	0.023	-1.3295	0.102982
MAP2K2	Dual specificity mitogen-activated protein kinase kinase 2	P36507;G5E9C7;M0R1B6	0.0235	-1.50464	0.104532
PCSK1N	ProSAAS;KEP;Big SAAS;Little SAAS;Big PEN-LEN;PEN;Little LEN;Big LEN	Q9UHG2;Q9NPY3	0.0234	1.47217	0.104532
COX7A2	Cytochrome c oxidase subunit 7A2, mitochondrial	P14406;D6RIE3;D6RGV5;H0UI06;D6R9C3	0.0237	1.80402	0.10519
RPS13	40S ribosomal protein S13	P62277;J3KMX5;E9PS50	0.024	1.28101	0.106188
MOG	Myelin-oligodendrocyte glycoprotein	C9JTE0;Q16653;Q16653-13;Q16653-5;Q16653-9;Q16653-8;Q16653-11;Q16653-2;Q16653-6;Q16653-3;Q16653-7;H0Y8A0;Q16653-10;Q16653-4;E9PG44;Q16653-12	0.0241	-1.34267	0.106188
UNC13A	Protein unc-13 homolog A	Q9UPW8;F8W059;F8VZH8;F8W0P6;H7BXE5;O14795;F8W8M9;B1AM27;Q8NB66	0.024	-1.35525	0.106188
ASNA1	ATPase ASNA1	O43681;K7ERW9	0.0244	-1.31695	0.106567
MPP2	MAGUK p55 subfamily member 2	Q14168-6;Q14168-2;Q14168-3;Q14168;Q14168-4;Q14168-5;E5RI47;E5RK50;E5RJK0;E5RK44;E5RI32;E5RIU3;E5RFN8	0.0243	-1.22596	0.106567
PTK2B	Protein-tyrosine kinase 2-beta	Q14289-2;Q14289;E9PBI4;E5RJ77;H0YB74;C9JHV9;E5RK84	0.0243	-1.18323	0.106567
VPS16	Vacuolar protein sorting-associated protein 16 homolog	Q9H269;Q9H269-2;Q5JUA8;Q5JUA9;Q5JUB0	0.0243	-1.20749	0.106567
CAMK4	Calcium/calmodulin-dependent protein kinase type IV	Q16566;D6REY7;D6RE65;D6RCD6;O43353-2;O43353	0.0245	-1.4938	0.106778
VAC14	Protein VAC14 homolog	Q08AM6;Q08AM6-2;H3BUU8;H3BQD9	0.0245	1.52648	0.106778
ILVBL	Acetolactate synthase-like protein	A1L0T0;E9PJS0;M0R026;M0R1B5;E9PL44;M0QZX5	0.0246	1.55996	0.106934
ANKS1B	Ankyrin repeat and sterile alpha motif domain-containing protein 1B	Q7Z6G8;J3QSU0;Q7Z6G8-9;R4GN78;R4GMS8;R4GMN5;R4GN73;R4GN07;R4GNJ0;F8VVQ4	0.0246	-1.85033	0.106934
BDH1	D-beta-hydroxybutyrate dehydrogenase, mitochondrial	E9PCG9;Q02338;C9K0G7;H7C2W1;C9JM78;C9JQ90	0.025	1.41849	0.107668
DNM1L	Dynamin-1-like protein	G8JLD5;O00429-8;O00429-6;O00429-4;O00429-5;O00429-3;O00429-2;O00429;O00429-7;F8VZ52;B4DPZ9;F8VUJ9;B4DDQ3;F8VYL3;F8W1W3;F8VR28;H0YHY4;H0YI79	0.0249	1.45472	0.107668
OSTF1	Osteoclast-stimulating factor 1	Q92882	0.025	-1.33576	0.107668
KRT1	Keratin, type II cytoskeletal 1	P04264;CON__P04264	0.025	-1.95616	0.107751
RPL38	60S ribosomal protein L38	J3KT73;J3QL01;P63173;J3KSP2	0.0252	-1.29036	0.108366
IGHG3	Ig gamma-3 chain C region	P01860;A0A075B6N8;P01859;P01861	0.0254	-1.91404	0.109
RPL5	60S ribosomal protein L5	P46777;Q5T7N0	0.0258	1.26082	0.109514
ATP5D	ATP synthase subunit delta, mitochondrial	P30049	0.0258	2.15537	0.109514				*(-1.6)
FXR2	Fragile X mental retardation syndrome-related protein 2	P51116	0.0258	-1.38308	0.109514
CAPG	Macrophage-capping protein	P40121-2;P40121;E7ENU9;B8ZZL6;H7C0X8	0.0258	-2.31517	0.109514
PAFAH1B3	Platelet-activating factor acetylhydrolase IB subunit gamma	Q15102;M0R389;M0R1K3	0.0258	-2.3112	0.109514
RCN2	Reticulocalbin-2	Q14257;Q14257-2;A8MXP8;H0YL43	0.026	1.40832	0.109815
AGAP2	Arf-GAP with GTPase, ANK repeat and PH domain-containing protein 2	J3KNM6;Q99490;F8VVT9;Q99490-2	0.0262	-1.42133	0.110187
CDH10	Cadherin-10	Q9Y6N8;D6RJG0	0.0263	-1.43958	0.110187
CHP1	Calcineurin B homologous protein 1	Q99653;H0YKE7;F5GX29;H0YNG9;H0YLY7	0.0262	1.25062	0.110187
SNPH	Syntaphilin	O15079;O15079-2	0.0263	-1.24974	0.110187
NTRK3	Tyrosine-protein kinase receptor;NT-3 growth factor receptor	B7Z7U4;H0YM90;Q16288-5;Q16288-3;Q16288-4;Q16288;Q16288-2;R4GNH5	0.0263	-1.39476	0.110187
VAMP2	Vesicle-associated membrane protein 3;Vesicle-associated membrane protein 2	K7ENK9;K7EKX0;Q15836;J3QRU4;P63027;F8WCA0;L7N2F9	0.0264	1.1479	0.1102
ECH1	Delta(3,5)-Delta(2,4)-dienoyl-CoA isomerase, mitochondrial	Q13011;M0R248;M0QZW4;M0QXS7;M0R1A2	0.0266	-1.32596	0.110994
SLC4A4	Electrogenic sodium bicarbonate cotransporter 1	Q9Y6R1-3;Q9Y6R1-4;Q9Y6R1-2;Q9Y6R1;Q9Y6R1-5	0.0269	3.30987	0.111728
VPS39	Vam6/Vps39-like protein	Q96JC1-2;Q96JC1	0.0269	-1.25434	0.111728
ARF6	ADP-ribosylation factor 6	P62330	0.0271	-1.23123	0.112114
SDHA	Succinate dehydrogenase [ubiquinone] flavoprotein subunit, mitochondrial	P31040;D6RFM5;P31040-2;P31040-3;H0Y8X1	0.0271	2.07912	0.11217
NME2	Nucleoside diphosphate kinase B;Nucleoside diphosphate kinase	P22392-2;Q32Q12;P22392;J3KPD9;O60361	0.0276	-1.37533	0.113647
PRKCB	Protein kinase C beta type	P05771-2;P05771;H3BV73;I3L1Z0;J3KN97;I3L148	0.0276	-1.35607	0.113647
AFG3L2	AFG3-like protein 2	Q9Y4W6;K7EP56	0.0277	1.44444	0.113816
RASGRF2	Ras-specific guanine nucleotide-releasing factor 2	O14827;D6RAS9	0.0277	-1.34764	0.113816
SUB1	Activated RNA polymerase II transcriptional coactivator p15	P53999;D6RC37;D6R970	0.0284	1.6831	0.116311
PRKAR1A	cAMP-dependent protein kinase type I-alpha regulatory subunit;cAMP-dependent protein kinase type I-alpha regulatory subunit, N-terminally processed	P10644;P10644-2;K7EPB2;K7EM13;K7EIE5;K7EID3;K7EJ40;K7EK41;K7EMU2;K7EMZ6;K7EPR5;K7EQK3;X6RAV4;K7EKR1	0.0285	-1.23997	0.116311
RPL23A	60S ribosomal protein L23a	P62750;H7BY10;K7EJV9;K7ERT8;A8MUS3;K7EMA7	0.0288	1.28914	0.116352
ATP5L	ATP synthase subunit g, mitochondrial	E9PN17;O75964	0.0286	1.43075	0.116352
SMAP1	Stromal membrane-associated protein 1	Q8IYB5-3;Q8IYB5-2;Q8IYB5	0.0287	-1.33948	0.116352
SNRNP200	U5 small nuclear ribonucleoprotein 200 kDa helicase	O75643;B4E0P5	0.0287	1.24002	0.116352
WASF1	Wiskott-Aldrich syndrome protein family member 1	Q92558;Q5SZK5;Q5SZK4;Q5SZK3	0.0287	-1.27182	0.116352
ATAT1	Alpha-tubulin N-acetyltransferase	Q5SQI0-7;Q5SQI0-6;Q5SQI0-5;Q5SQI0-4;Q5SQI0-3;Q5SQI0;Q5SQI0-2	0.0289	-1.39464	0.11649
MBP	Myelin basic protein	P02686-3;J3QL64;P02686-5;A8MZH3;P02686;E9PJ72;C9J6H1	0.0289	-1.84418	0.11649
AP2A2	AP-2 complex subunit alpha-2	O94973;E9PR62;H0YDE9;H0YEG0;E9PQP4;E9PNC4;E9PPY8	0.029	1.12961	0.11662
TCEB1	Transcription elongation factor B polypeptide 1	E5RHG8;Q15369-2;Q15369;R4GMY8	0.0291	-1.40963	0.116692
MRPS22	28S ribosomal protein S22, mitochondrial	H7C5L9;G5E9W7;G5E9V5;P82650	0.0293	1.33228	0.116892
HSPD1	60 kDa heat shock protein, mitochondrial	P10809;E7ESH4;E7EXB4;P10809-2;C9JL25;C9JL19;C9JCQ4	0.0295	1.39618	0.116892
CRIP2	Cysteine-rich protein 2	H0YFA4;P52943;P52943-2;H0YHD8	0.0295	-1.35246	0.116892
LARS	Leucine--tRNA ligase, cytoplasmic	B4DER1;Q9P2J5;B4DJ10	0.0292	1.41322	0.116892
NDUFB8	NADH dehydrogenase [ubiquinone] 1 beta subcomplex subunit 8, mitochondrial	O95169-3;O95169;K9J7I2;E9PQ68;O95169-2;E9PIZ8	0.0294	1.61823	0.116892
OXSR1	Serine/threonine-protein kinase OSR1	O95747;C9JIG9	0.0294	-1.3556	0.116892
MRPS23	28S ribosomal protein S23, mitochondrial	J3QLR8;Q9Y3D9	0.0298	1.70591	0.117823
ATP5I	ATP synthase subunit e, mitochondrial	P56385	0.0298	1.41716	0.117823
CKAP5	Cytoskeleton-associated protein 5	Q14008-2;Q14008;Q14008-3;E9PQH5;H0YDX5;H0YCF6;H0YEK7	0.03	-1.2193	0.11812
KARS	Lysine--tRNA ligase	Q15046;Q15046-2;J3KRL2;H3BPV7;H3BVA8	0.03	1.38146	0.11812
PHB	Prohibitin	P35232;C9JW96;C9JZ20;E7ESE2;E9PCW0;P35232-2;D6RBK0	0.0304	1.40248	0.119328
SNRPN	Small nuclear ribonucleoprotein-associated proteins B and B;Small nuclear ribonucleoprotein-associated protein N	J3QLE5;P14678-2;P63162;P14678;P63162-2;P14678-3;J3KRY3;S4R3P3	0.0304	1.58699	0.119328
MAP1LC3B	Microtubule-associated proteins 1A/1B light chain 3B;Microtubule-associated proteins 1A/1B light chain 3 beta 2	H3BTL1;Q9GZQ8;A6NCE7	0.0305	-1.52582	0.119493
EHD3	EH domain-containing protein 3	Q9NZN3;Q9NZN3-2	0.0307	-1.14246	0.119844
RPL15	60S ribosomal protein L15;Ribosomal protein L15	P61313;E7EQV9;E7EX53;E7ENU7;P61313-2;E7ERA2	0.0313	1.28176	0.121906
PGK1	Phosphoglycerate kinase 1	P00558-2;P00558;P07205	0.0316	-2.14895	0.12314
KRT9	Keratin, type I cytoskeletal 9	P35527;CON__P35527;K7EQQ3;Q99456;CON__Q99456	0.0319	-1.92812	0.123904
DCTN4	Dynactin subunit 4	Q9UJW0;Q9UJW0-3;Q9UJW0-2;E5RGG1;H9KVE0;E5RI97;E5RK21	0.0322	1.64015	0.124054
PITPNM1	Membrane-associated phosphatidylinositol transfer protein 1	O00562-2;O00562;E9PMZ6;E9PMS0;E9PSD1	0.0321	-1.23771	0.124054
BSN	Protein bassoon	Q9UPA5;K7EQ93;Q9C0B0	0.0322	-1.34785	0.124054
USP11	Ubiquitin carboxyl-terminal hydrolase;Ubiquitin carboxyl-terminal hydrolase 11	G5E9A6;P51784;H7C189;Q13107-2;Q13107	0.0322	-1.36396	0.124054
OTUB1	Ubiquitin thioesterase OTUB1	Q96FW1;F5GYN4;F5H6Q1;J3KR44;F5GYJ8;F5H3F0;Q96FW1-2	0.0322	-1.63587	0.124054
OPALIN	Opalin	Q96PE5-3;Q96PE5-4;Q96PE5-2;Q96PE5	0.0324	-1.7138	0.124339
MARK2	Serine/threonine-protein kinase MARK2	Q7KZI7-12;Q7KZI7-14;Q7KZI7-3;Q7KZI7-6;Q7KZI7-11;E9PC69;Q7KZI7-8;Q7KZI7;Q7KZI7-10;Q7KZI7-13;Q7KZI7-7;E7ETY4;Q7KZI7-2;Q7KZI7-15;Q7KZI7-5;Q7KZI7-16;Q7KZI7-4;Q7KZI7-9;F5H4F6;F5H6N2	0.0327	-1.30756	0.125282
HSP90B1	Endoplasmin	P14625;Q58FF3;H0YIV0;F8W026;F8VPC7	0.0331	3.14548	0.126217
SLC27A1	Long-chain fatty acid transport protein 1	Q6PCB7;Q6PCB7-2;M0QZC9;B7Z225	0.0331	1.18978	0.126217
ATP6AP1	V-type proton ATPase subunit S1	Q15904	0.0331	1.41603	0.126217
SH3GL2	Endophilin-A1	Q99962;M0R0I3;M0QYE0	0.0332	1.4943	0.126229
DCLK2	Serine/threonine-protein kinase DCLK2	G5E9L9;Q8N568-2;Q8N568;Q8N568-3;Q9C098	0.0333	-1.20732	0.126379
CNP	2,3-cyclic-nucleotide 3-phosphodiesterase	P09543;P09543-2;K7ERC4;C9K0L8;K7ERZ0;K7EN66	0.0337	-1.33717	0.127317		*(-1.29)
KIAA1217	Sickle tail protein homolog	Q5T5P2-9;Q5T5P2-2;Q5T5P2;Q5T5P2-7;Q5T5P2-10;Q5T5P0;Q5T5P1;Q5T5P2-4;Q5T5P2-8;Q5T5P2-6;Q5T5P2-3;F5H1Q3	0.0336	-1.53967	0.127317
ARMC10	Armadillo repeat-containing protein 10	Q8N2F6-6;Q8N2F6-4;Q8N2F6-5;Q8N2F6-3;Q8N2F6-2;Q8N2F6;H7C2M7;H7BXQ8;C9J5N7	0.034	-1.22792	0.127876
IQSEC1	IQ motif and SEC7 domain-containing protein 1	Q6DN90;Q6DN90-2	0.034	-1.29724	0.127876
NQO1	NAD(P)H dehydrogenase [quinone] 1	B4DLR8;P15559-3;P15559-2;P15559;H3BNV2;H3BRK3	0.034	-2.64856	0.127876
HSPA9	Stress-70 protein, mitochondrial	P38646;D6RJI2;D6RA73;H0Y8S0;H0YBG6	0.0341	1.30353	0.127876
HBS1L	HBS1-like protein	B7Z524;H0YDX7;J3QT46;Q9Y450-4;Q9Y450;H0YES5;E9PHZ9;E9PS53	0.0341	-1.22772	0.127891
PFN2	Profilin-2;Profilin	C9J0J7;P35080-2;G5E9Q6;C9JQ45	0.0342	-1.37236	0.127938
GAD1	Glutamate decarboxylase 1	Q99259;U3KQR2;C9J6C9;C9JT43;Q99259-3;F8WD43;Q99259-4;C9JLZ7	0.0344	-1.31945	0.128334
ARHGAP5	Rho GTPase-activating protein 5	Q13017-2;Q13017;G3V360;Q13017-3;Q13017-4	0.0349	1.29214	0.130113
GNB1	Guanine nucleotide-binding protein G(I)/G(S)/G(T) subunit beta-1	P62873-2;P62873;F6UT28;B1AKQ8;F6X3N5;F5H8J8;F5H100;F5H0S8;P16520-2;E9PCP0;P16520	0.0351	1.37679	0.130655
PLCD3	1-phosphatidylinositol 4,5-bisphosphate phosphodiesterase delta-3	Q8N3E9;K7EQF2;F5GXC1;H0YGF8	0.0359	-1.19912	0.13257
PLCH1	1-phosphatidylinositol 4,5-bisphosphate phosphodiesterase eta-1	Q4KWH8-3;Q4KWH8-4;Q4KWH8;Q4KWH8-2;O75038-5;B9DI81;O75038-2;O75038-4;B9DI82;O75038-3;O75038	0.036	-1.44472	0.13257
ATG9A	Autophagy-related protein 9A	Q7Z3C6-2;Q7Z3C6;H7C1G6;Q7Z3C6-3	0.0362	2.18362	0.13257
CPT1A	Carnitine O-palmitoyltransferase 1, liver isoform	P50416-2;P50416;H3BMD2	0.0363	1.50497	0.13257
CD59	CD59 glycoprotein	E9PNW4;P13987;E9PR17;H0YET2	0.0361	-3.01725	0.13257
CSDE1	Cold shock domain-containing protein E1	O75534-2;O75534;O75534-3;O75534-4;E9PLT0;E9PNG3;E9PJK7;E9PKN4;E9PLD4	0.0359	-1.19812	0.13257
CNTNAP1	Contactin-associated protein 1	P78357;K7EMM9	0.036	-1.13193	0.13257
DYNLRB1	Dynein light chain roadblock-type 1;Dynein light chain roadblock-type 2	Q9NP97;B1AKR6;Q8TF09;H3BNG9;H3BPA0;Q9NP97-2;Q7Z4M1;H3BQI1	0.0362	1.28273	0.13257
CAPZB	F-actin-capping protein subunit beta	P47756-2;B1AK87;B1AK88	0.0358	1.18676	0.13257					*(1.4)
SF3B1	Splicing factor 3B subunit 1	H7C341;O75533	0.0358	1.73408	0.13257
MYO6	Unconventional myosin-VI	Q9UM54-5;Q9UM54-2;Q9UM54-6;Q9UM54-4;Q9UM54-1;E7EW20;Q9UM54	0.0367	1.31285	0.133774					*(-5.3)
RPL26	60S ribosomal protein L26	P61254;J3KTJ8;J3QRI7;J3QQQ9;J3QQV1;J3QRC4;J3KSS0	0.0371	1.42146	0.135244
CUL2	Cullin-2	Q5T2B5;Q13617;Q13617-2;Q5T2B4;Q5T2B7	0.0375	-1.94613	0.136377
HADH	Hydroxyacyl-coenzyme A dehydrogenase, mitochondrial	Q16836;E9PF18;Q16836-3;Q16836-2	0.0376	-2.17537	0.136435
BCR	Breakpoint cluster region protein	P11274-2;P11274;A9UF05;H0Y554	0.038	-1.40406	0.137395
CISD1	CDGSH iron-sulfur domain-containing protein 1	Q9NZ45	0.038	-1.31262	0.137395
TRIM36	E3 ubiquitin-protein ligase TRIM36	Q9NQ86-4;Q9NQ86;E9PBG3;D6RAU9	0.0386	-1.12813	0.139234
PPP2CA	Serine/threonine-protein phosphatase 2A catalytic subunit alpha isoform;Serine/threonine-protein phosphatase	P67775;P67775-2;E5RHC1;E7ESG8;H0YC23;E5RFI3;E5RHP4;H0YBN9;E5RI56;H3BV22;H3BTA2;P60510	0.0388	-1.25402	0.13988
SRCIN1	SRC kinase signaling inhibitor 1	Q9C0H9-5;Q9C0H9-2;Q9C0H9;Q9C0H9-4	0.0389	-1.29709	0.139919
NCAM2	Neural cell adhesion molecule 2	H9KV31;O15394;O15394-2	0.0391	1.77743	0.140221
CDC42	Cell division control protein 42 homolog	P60953;Q5JYX0;P60953-1;F8WET9;B1AH79;G3V4H1;G3V476;Q9H4E5-2;P17081;Q9H4E5	0.0395	1.78975	0.141591
PPIB	Peptidyl-prolyl cis-trans isomerase B	P23284	0.0396	-1.25167	0.141667
SH3GL3	Endophilin-A3	Q99963-4;Q99963;Q99963-3;Q99963-2;H3BRH8	0.0397	1.30922	0.14182
EFTUD2	116 kDa U5 small nuclear ribonucleoprotein component	Q15029-2;Q15029-3;Q15029;K7EP67	0.0398	1.29503	0.141885
SCN2A	Sodium channel protein type 2 subunit alpha	Q99250-2;Q99250;Q9NY46-4;Q9NY46-2;Q9NY46-3;Q9NY46;A8K0U1;P35499;J3QQZ1;P35498-3;P35498-2;P35498;E7EUE6;F8VWM7	0.0399	-1.1705	0.141895
HNRNPA2B1	Heterogeneous nuclear ribonucleoproteins A2/B1	P22626;P22626-2	0.0401	-1.32156	0.14225
MCCC2	Methylcrotonoyl-CoA carboxylase beta chain, mitochondrial	Q9HCC0-2;Q9HCC0;D6RD67;D6R9R1;D6RDF7	0.0401	1.23413	0.14225
CLTB	Clathrin light chain B	P09497;P09497-2;D6RJD1;H0Y9Q6	0.0406	2.32867	0.143122		*(-1.35)			*(-1.4)
PPFIA2	Liprin-alpha-2	O75334-4;G3V200;O75334-3;O75334;O75334-2;J3KNM3;O75334-5;O75334-6;H0YHK3;O75334-7;F8VYK7;F8W1Y8;H0YH95;F8VWR9;O75334-8;F8VWG6;F8VU88;H0YHJ4;H0YDW2;H0YIJ4	0.0406	-1.33299	0.143122
PHACTR1	Phosphatase and actin regulator 1	Q9C0D0;F8W882;Q4VY12;H0Y518;Q9C0D0-2;Q4VY13;Q5R356;H0Y3U1	0.0406	-1.41635	0.143122
ATP6V1A	V-type proton ATPase catalytic subunit A	P38606-2;P38606;C9JVW8;C9JA17	0.0405	1.18242	0.143122
STT3B	Dolichyl-diphosphooligosaccharide--protein glycosyltransferase subunit STT3B	Q8TCJ2	0.0407	1.54585	0.143144
ALDH6A1	Methylmalonate-semialdehyde dehydrogenase [acylating], mitochondrial	Q02252-2;Q02252;G3V4Z4	0.0408	-1.10819	0.143255
CASKIN1	Caskin-1	Q8WXD9;J3QRN1;Q8WXE0-2;Q8WXE0	0.041	-1.37116	0.143545
SPG20	Spartin	Q8N0X7	0.0412	-1.25636	0.14384
SPTBN1	Spectrin beta chain, non-erythrocytic 1	Q01082;Q01082-2;Q01082-3;F8W6C1	0.0412	1.17642	0.14384
DLGAP1	Disks large-associated protein 1	O14490-2;O14490-3;O14490-6;O14490-5;O14490-4;A8MYR7;A8MXQ8	0.0414	-1.29311	0.144361
SLC25A13	Calcium-binding mitochondrial carrier protein Aralar2	Q9UJS0;Q9UJS0-2	0.0415	1.43295	0.144376
ACTR1A	Alpha-centractin	P61163;R4GMT0	0.0426	1.37537	0.147816
ALDH3A2	Fatty aldehyde dehydrogenase	J3QRD1;P51648;P51648-2;I3L1M4;J3QKK9;J3QS00;J3KTG1;C9JGJ2;I3L0X1;J3KTD9;I3L2W1;K7EN73	0.0426	1.52532	0.147822
ATAD1	ATPase family AAA domain-containing protein 1	Q8NBU5;Q8NBU5-2	0.043	1.23632	0.148507
CAMK2G	Calcium/calmodulin-dependent protein kinase type II subunit gamma	Q5SWX3;Q13555-5;Q13555-6;Q13555-10;Q13555-3;Q13555-4;Q13555-7;Q13555-9;Q13555-2;Q13555-8;Q13555;Q8WU40;H0Y6G2	0.0429	-1.27136	0.148507
MAP2K4	Dual specificity mitogen-activated protein kinase kinase 4	P45985;P45985-2	0.0434	-1.26077	0.149574
HSPA4L	Heat shock 70 kDa protein 4L	O95757;E9PDE8;D6RJ96	0.044	-1.47238	0.151574
CRYAB	Alpha-crystallin B chain	E9PR44;P02511;A0A024R3B9;E9PJL7;E9PNH7;E9PRA8;H0YCW8;E9PS12;E9PRS4	0.0443	-1.53647	0.152169
RAB33B	Ras-related protein Rab-33B;Ras-related protein Rab-33A	Q9H082;Q14088	0.0444	-1.25528	0.152562
TPI1	Triosephosphate isomerase	P60174-1;P60174;P60174-4;U3KPZ0;U3KQF3;U3KPS5	0.0445	-3.179	0.152642
RPL17	60S ribosomal protein L17	J3QQT2;J3KRX5;P18621;P18621-3;J3KRB3;J3QS96;P18621-2;J3QLC8;J3KSJ0	0.0446	1.26009	0.152647
SHANK1	SH3 and multiple ankyrin repeat domains protein 1	Q9Y566-3;Q9Y566;H9KV90;Q9Y566-2;M0QYB5	0.0447	-1.42535	0.152647
WDR47	WD repeat-containing protein 47	O94967-2;O94967;O94967-3;O94967-4;E9PR96;E9PKZ6;E9PN15;E9PNF6	0.0448	-1.2446	0.152647
DPYSL4	Dihydropyrimidinase-related protein 4	O14531;Q5T0Q6	0.0451	-1.13375	0.153473
CSNK1D	Casein kinase I isoform delta;Casein kinase I isoform epsilon	H0Y645;B0QY35;B0QY34;P48730-2;P48730;P49674;H7BYT1;J3QQI9;B0QY36;H0Y2N6	0.0453	-1.27072	0.154029
DMWD	Dystrophia myotonica WD repeat-containing protein	G5E9A7;Q09019;M0R0L4;R4GMW3;R4GMZ4	0.0457	-1.41815	0.15476
LLGL1	Lethal(2) giant larvae protein homolog 1	Q15334	0.0457	-1.31802	0.15476
NECAB2	N-terminal EF-hand calcium-binding protein 2	Q7Z6G3;H3BTW2;H3BQC7;H3BPH6	0.0461	1.39661	0.155825
CKB	Creatine kinase B-type	P12277;G3V4N7;H0YJG0;G3V461;H0YJK0;G3V2I1	0.0466	-1.46559	0.156946
GRIA4	Glutamate receptor 4	P48058	0.0467	-1.33956	0.157035
RIMS1	Regulating synaptic membrane exocytosis protein 1	Q86UR5-8;Q86UR5-7;Q86UR5-6;Q86UR5-5;Q86UR5-4;Q86UR5;Q86UR5-3;Q86UR5-10;Q86UR5-13;Q86UR5-9;Q86UR5-12;H0YBU6;Q86UR5-2;E5RGM0;H0YBE7;Q86UR5-11;Q9UQ26-4;Q9UQ26-5;Q9UQ26-2;E9PFB6	0.047	-1.40854	0.157562
USP14	Ubiquitin carboxyl-terminal hydrolase 14;Ubiquitin carboxyl-terminal hydrolase	P54578-2;P54578;A6NJA2;B7Z4N8;J3QQT6;J3KS55	0.0469	-2.25834	0.157562
SLC4A1	Band 3 anion transport protein	P02730	0.0473	2.77783	0.15847
PPIA	Peptidyl-prolyl cis-trans isomerase A;Peptidyl-prolyl cis-trans isomerase A, N-terminally processed;Peptidyl-prolyl cis-trans isomerase	P62937;P62937-2;F8WE65;C9J5S7;Q9Y536;F5H284;A0A075B759;E5RIZ5;A2BFH1	0.0474	-2.90026	0.15847
DLGAP2	Disks large-associated protein 2	Q9P1A6-3;H0YBY6;Q9P1A6-2;Q9P1A6	0.0479	-1.47994	0.159093
GLUL	Glutamine synthetase	P15104	0.0478	1.70283	0.159093
HSPB1	Heat shock protein beta-1	P04792;F8WE04;C9J3N8	0.0479	-1.3742	0.159093
SEC22B	Vesicle-trafficking protein SEC22b	O75396	0.0478	-1.30118	0.159093
AMPH	Amphiphysin	P49418-2;P49418;H0Y7T8;S4R418;Q9UBW5-2;F5H0W4;Q9UBW5	0.0483	1.25997	0.159568
ERGIC1	Endoplasmic reticulum-Golgi intermediate compartment protein 1	Q969X5-2;Q969X5	0.0483	1.78362	0.159568
HBB	Hemoglobin subunit beta;LVV-hemorphin-7	P68871;F8W6P5;CON__Q3SX09;C9JRG0;A8MUF7;E9PBW4;CON__P02070;P69892;P69891;P02100	0.0482	2.12797	0.159568
TNPO2	Transportin-2;Transportin-1	O14787-2;A0A075B780;O14787;Q92973-2;Q92973;Q92973-3;K7ENW1;K7ESC1;E7EW37;S4R398	0.0488	-1.17325	0.16114
EXOC7	Exocyst complex component 7	Q9UPT5-2;B4DJ07;Q9UPT5-5;Q9UPT5-1;Q9UPT5-6;Q9UPT5	0.049	-1.26336	0.16143
STOML2	Stomatin-like protein 2, mitochondrial	Q9UJZ1;Q9UJZ1-2;F2Z2I8	0.0494	1.48761	0.162204
TUSC2	Tumor suppressor candidate 2	O75896	0.0494	-1.12819	0.162204
